# Supplementary material for: 4-(4-Chloro­phen­yl)-6-hydr­oxy-5-(2-thienyl­carbonyl)-6-(trifluoro­meth­yl)-3,4,5,6-tetra­hydro­pyrimidin-2(1H)-one monohydrate
Source: Acta Crystallogr Sect E Struct Rep Online. 2009 May 20;65(Pt 6):o1339. doi: 10.1107/S1600536809017097 (PMC2969779; doi:10.1107/S1600536809017097)
Supplement: Supplementary file 1 [file e-65-o1339-sup1.cif]

##############################################################################
###                                                                        ###
###        Electronic paper (Acta Crystallographica Section E)             ###
###                                                                        ###
##############################################################################
#                                                                            #
# This CIF contains the data in a paper accepted for publication in Acta     #
# Crystallographica Section E. It conforms to the requirements of Notes      #
# for Authors for Section E, and has been peer reviewed under the auspices   #
# of the IUCr Commission on Journals.                                        #
#                                                                            #
# Full details of the Crystallographic Information File format               #
# are given in the paper "The Crystallographic Information File (CIF):       #
# a New Standard Archive File for Crystallography" by S. R. Hall, F. H.      #
# Allen and I. D. Brown [Acta Cryst. (1991), A47, 655-685].                  #
#                                                                            #
# The current version of the core CIF dictionary is obtainable from          #
# ftp://ftp.iucr.org/pub/cif_core.dic. The current version number is 2.4.    #
#                                                                            #
# Software is freely available for graphical display of the structure(s) in  #
# this CIF.  For information consult the CIF home page http://www.iucr.org/  #
# cif/home.html                                                              #
#                                                                            #
# This file may be used for bona fide research purposes within the           #
# scientific community so long as proper attribution is given to the journal # 
# article from which it was obtained.                                        #
#                                                                            #
##############################################################################
                                             
data_global
_audit_creation_method     'WinGX routine CIF_UPDATE'
_audit_conform_dict_name     cif_core.dic
_audit_conform_dict_version     2.3
_journal_date_recd_electronic     2009-05-03
_journal_date_accepted     2009-05-06
_journal_name_full     'Acta Crystallographica, Section E'
_journal_year     2009
_journal_volume     65
_journal_issue      6
_journal_page_first     o1339
_journal_page_last     o1339
_journal_paper_category     QO
_journal_coeditor_code     HK2682
_publ_contact_author_name     'Mosslemin, Mohammad Hossein'
_publ_contact_author_address
;
Department of Chemistry
Islamic Azad University
Dorood Branch
Dorood 688173551
Iran
;
_publ_contact_author_email     mosleminemh@yahoo.com
_publ_contact_author_fax     '98(351)8214813'
_publ_contact_author_phone     '98(351)8214813'
_publ_section_title
;\
4-(4-Chlorophenyl)-6-hydroxy-5-(2-thienylcarbonyl)-6-(trifluoromethyl)-\
3,4,5,6-tetrahydropyrimidin-2(1<i>H</i>)-one monohydrate
;
loop_
    _publ_author_name
    _publ_author_address
    'Mosslemin, Mohammad Hossein'
;
Department of Chemistry
Islamic Azad University
Yazd Branch
Yazd
Iran
;
    'Nateghi, Mohammad Reza'
;
Department of Chemistry
Islamic Azad University
Yazd Branch
Yazd
Iran
;
    'Sadoughi, Hesamaddin'
;
Department of Chemistry
Islamic Azad University
Yazd Branch
Yazd
Iran
;
    'Lamei, Asal'
;
Department of Chemistry
Islamic Azad University
Yazd Branch
Yazd
Iran
;
data_I
_audit_creation_method     'WinGX routine CIF_UPDATE'
_chemical_name_systematic
;
4-(4-Chlorophenyl)-6-hydroxy-5-(2-thienylcarbonyl)-6-(trifluoromethyl)-
3,4,5,6-tetrahydropyrimidin-2(1<i>H</i>)-one monohydrate
;
_chemical_formula_moiety     'C16 H12 Cl F3 N2 O3 S , H2 O'
_chemical_formula_sum     'C16 H14 Cl F3 N2 O4 S'
_chemical_formula_iupac     'C16 H12 Cl F3 N2 O3 S , H2 O'
_chemical_formula_weight     422.81
_symmetry_cell_setting     orthorhombic
_symmetry_space_group_name_H-M     'P b n 21'
_symmetry_space_group_name_Hall     'P 2c -2ab'
loop_
    _symmetry_equiv_pos_as_xyz
    x,y,z
    -x,-y,1/2+z
    1/2+x,1/2-y,1/2+z
    1/2-x,1/2+y,z
_cell_length_a     9.1156(6)
_cell_length_b     14.1582(7)
_cell_length_c     27.6012(17)
_cell_angle_alpha     90
_cell_angle_beta     90
_cell_angle_gamma     90
_cell_volume     3562.2(4)
_cell_formula_units_Z     8
_cell_measurement_reflns_used     1879
_cell_measurement_theta_min     2.35
_cell_measurement_theta_max     29.20
_cell_measurement_temperature     298(2)
_exptl_crystal_description     block
_exptl_crystal_colour     colourless
_exptl_crystal_size_max     0.5
_exptl_crystal_size_mid     0.3
_exptl_crystal_size_min     0.2
_exptl_crystal_density_diffrn     1.577
_exptl_crystal_density_method     'not measured'
_exptl_crystal_F_000     1728
_exptl_absorpt_coefficient_mu     0.388
_exptl_absorpt_correction_type     multi-scan
_exptl_absorpt_process_details     '(SADABS; Sheldrick, 1998)'
_exptl_absorpt_correction_T_min     0.8601
_exptl_absorpt_correction_T_max     0.9231
_diffrn_radiation_type     MoK\a
_diffrn_radiation_wavelength     0.71073
_diffrn_measurement_device_type     'Bruker SMART CCD area-detector'
_diffrn_measurement_method     '\f and \w scans'
_diffrn_reflns_number     19595
_diffrn_reflns_av_R_equivalents     0.0319
_diffrn_reflns_theta_min     2.35
_diffrn_reflns_theta_max     29.2
_diffrn_reflns_theta_full     29.2
_diffrn_measured_fraction_theta_max     0.994
_diffrn_measured_fraction_theta_full     0.994
_diffrn_reflns_limit_h_min     -11
_diffrn_reflns_limit_h_max     12
_diffrn_reflns_limit_k_min     -19
_diffrn_reflns_limit_k_max     19
_diffrn_reflns_limit_l_min     -37
_diffrn_reflns_limit_l_max     36
_diffrn_standards_number     0
_reflns_number_total     9251
_reflns_number_gt     7478
_reflns_threshold_expression     I>2\s(I)
_refine_ls_structure_factor_coef     Fsqd
_refine_ls_matrix_type     full
_refine_ls_R_factor_gt     0.0554
_refine_ls_wR_factor_ref     0.1461
_refine_ls_goodness_of_fit_ref     1.07
_refine_ls_restrained_S_all     1.07
_refine_ls_number_reflns     9251
_refine_ls_number_parameters     511
_refine_ls_number_restraints     ?
_refine_ls_hydrogen_treatment     mixed
_refine_ls_weighting_scheme     calc
_refine_ls_weighting_details
       'calc w = 1/[\s^2^(Fo^2^)+(0.0679P)^2^+1.8489P] where P=(Fo^2^+2Fc^2^)/3'
_refine_ls_shift/su_max     0.012
_refine_diff_density_max     0.408
_refine_diff_density_min     -0.467
_refine_ls_extinction_method     none
_refine_ls_abs_structure_details     'Flack (1983), 4326 Friedel pairs'
_refine_ls_abs_structure_Flack     0.18(8)
loop_
    _atom_type_symbol
    _atom_type_description
    _atom_type_scat_dispersion_real
    _atom_type_scat_dispersion_imag
    _atom_type_scat_source
    C C 0.0033 0.0016 'International Tables Vol C Tables 4.2.6.8 and 6.1.1.4'
    H H 0 0 'International Tables Vol C Tables 4.2.6.8 and 6.1.1.4'
    N N 0.0061 0.0033 'International Tables Vol C Tables 4.2.6.8 and 6.1.1.4'
    Cl Cl 0.1484 0.1585 'International Tables Vol C Tables 4.2.6.8 and 6.1.1.4'
    F F 0.0171 0.0103 'International Tables Vol C Tables 4.2.6.8 and 6.1.1.4'
    O O 0.0106 0.006 'International Tables Vol C Tables 4.2.6.8 and 6.1.1.4'
    S S 0.1246 0.1234 'International Tables Vol C Tables 4.2.6.8 and 6.1.1.4'
_computing_data_collection     'SMART (Bruker, 1998)'
_computing_cell_refinement     'SAINT (Bruker, 1998)'
_computing_data_reduction     'SAINT (Bruker, 1998)'
_computing_structure_solution     'SHELXTL (Sheldrick, 2008)'
_computing_structure_refinement     'SHELXTL (Sheldrick, 2008)'
_computing_molecular_graphics     'ORTEP-3 for Windows (Farrugia, 1997)'
_computing_publication_material     'WinGX (Farrugia, 1999)'
loop_
    _atom_site_type_symbol
    _atom_site_label
    _atom_site_fract_x
    _atom_site_fract_y
    _atom_site_fract_z
    _atom_site_U_iso_or_equiv
    _atom_site_adp_type
    _atom_site_calc_flag
    _atom_site_refinement_flags
    _atom_site_occupancy
    _atom_site_disorder_assembly
    _atom_site_disorder_group
    Cl Cl1 0.20863(18) 1.18591(11) 0.10132(6) 0.0800(4) Uani d . 1 . .
    Cl Cl2 0.71737(17) 0.07620(11) 0.51510(6) 0.0829(5) Uani d . 1 . .
    S S1 -0.37400(15) 0.85338(12) 0.12927(6) 0.0797(4) Uani d . 1 . .
    S S2 0.13318(16) 0.40572(12) 0.48988(7) 0.0805(4) Uani d . 1 . .
    O O1 -0.2355(3) 0.8588(2) 0.22653(14) 0.0540(8) Uani d . 1 . .
    O O2 -0.0969(3) 0.71519(19) 0.27993(10) 0.0401(6) Uani d . 1 . .
    H H2B -0.086(4) 0.665(3) 0.2992(15) 0.028(10) Uiso d . 1 . .
    O O3 0.3549(3) 0.69972(17) 0.28201(10) 0.0414(6) Uani d . 1 . .
    O O4 0.2597(3) 0.4046(3) 0.39238(14) 0.0539(8) Uani d . 1 . .
    O O5 0.4027(3) 0.54419(17) 0.33543(9) 0.0394(5) Uani d . 1 . .
    H H5 0.396(7) 0.604(4) 0.318(2) 0.088(18) Uiso d . 1 . .
    O O6 0.8546(3) 0.55885(17) 0.33323(10) 0.0413(6) Uani d . 1 . .
    O O7 0.3736(3) 0.9773(2) 0.30044(11) 0.0433(6) Uani d . 1 . .
    H H7A 0.459(8) 0.964(4) 0.309(2) 0.09(2) Uiso d . 1 . .
    H H7B 0.321(7) 0.993(4) 0.325(2) 0.080(18) Uiso d . 1 . .
    O O8 0.8726(3) 0.2819(2) 0.31572(11) 0.0423(6) Uani d . 1 . .
    H H8A 0.946(6) 0.278(3) 0.3038(17) 0.045(13) Uiso d . 1 . .
    H H8B 0.820(6) 0.283(4) 0.291(2) 0.066(15) Uiso d . 1 . .
    N N1 0.1334(3) 0.66639(19) 0.24968(11) 0.0335(6) Uani d . 1 . .
    H H1A 0.1546 0.6074 0.247 0.04 Uiso calc R 1 . .
    N N2 0.2184(4) 0.8206(2) 0.25512(13) 0.0408(7) Uani d . 1 . .
    H H2A 0.291 0.8579 0.2605 0.049 Uiso calc R 1 . .
    N N3 0.6328(3) 0.59341(18) 0.36587(10) 0.0314(5) Uani d . 1 . .
    H H3A 0.6543 0.6524 0.3679 0.038 Uiso calc R 1 . .
    N N4 0.7153(4) 0.43923(19) 0.36029(13) 0.0385(7) Uani d . 1 . .
    H H4A 0.7864 0.4015 0.3535 0.046 Uiso calc R 1 . .
    F F1 -0.0306(3) 0.61345(17) 0.16413(9) 0.0574(6) Uani d . 1 . .
    F F2 -0.2295(3) 0.6369(2) 0.20268(16) 0.0684(9) Uani d . 1 . .
    F F3 -0.0748(3) 0.53514(14) 0.22866(10) 0.0553(6) Uani d . 1 . .
    F F4 0.4222(3) 0.72493(15) 0.38632(10) 0.0572(6) Uani d . 1 . .
    F F5 0.2705(3) 0.6231(2) 0.41348(15) 0.0686(9) Uani d . 1 . .
    F F6 0.4700(3) 0.64863(18) 0.45092(9) 0.0618(7) Uani d . 1 . .
    C C1 -0.3412(9) 0.8435(4) 0.0706(3) 0.094(2) Uani d . 1 . .
    H H1 -0.4133 0.8506 0.047 0.112 Uiso calc R 1 . .
    C C2 -0.2010(10) 0.8242(5) 0.0601(2) 0.084(2) Uani d . 1 . .
    H H2 -0.1682 0.8161 0.0285 0.1 Uiso calc R 1 . .
    C C3 -0.1067(5) 0.8169(3) 0.10026(15) 0.0440(8) Uani d . 1 . .
    H H3 -0.0063 0.8051 0.0994 0.053 Uiso calc R 1 . .
    C C4 -0.1978(4) 0.8318(3) 0.14442(15) 0.0426(8) Uani d . 1 . .
    C C5 -0.1541(4) 0.8292(2) 0.19488(13) 0.0343(7) Uani d . 1 . .
    C C6 -0.0040(3) 0.7890(2) 0.20871(12) 0.0286(6) Uani d . 1 . .
    H H6 0.0497 0.7749 0.1788 0.034 Uiso calc R 1 . .
    C C7 -0.0144(3) 0.6974(2) 0.23879(11) 0.0288(6) Uani d . 1 . .
    C C8 -0.0881(4) 0.6194(2) 0.20873(13) 0.0366(7) Uani d . 1 . .
    C C9 0.2396(3) 0.7281(3) 0.26401(15) 0.0311(7) Uani d . 1 . .
    C C10 0.0830(4) 0.8633(2) 0.23712(12) 0.0314(6) Uani d . 1 . .
    H H10 0.0241 0.8855 0.2646 0.038 Uiso calc R 1 . .
    C C11 0.1184(3) 0.9461(2) 0.20424(12) 0.0319(6) Uani d . 1 . .
    C C12 0.2245(5) 0.9376(3) 0.1683(2) 0.0462(9) Uani d . 1 . .
    H H12 0.2777 0.8818 0.1655 0.055 Uiso calc R 1 . .
    C C13 0.2516(4) 1.0109(3) 0.13683(18) 0.0466(11) Uani d . 1 . .
    H H13 0.3236 1.0052 0.1131 0.056 Uiso calc R 1 . .
    C C14 0.1722(4) 1.0921(3) 0.14066(14) 0.0453(8) Uani d . 1 . .
    C C15 0.0667(5) 1.1025(3) 0.17562(15) 0.0461(9) Uani d . 1 . .
    H H15 0.0139 1.1586 0.178 0.055 Uiso calc R 1 . .
    C C16 0.0395(4) 1.0292(2) 0.20716(14) 0.0397(7) Uani d . 1 . .
    H H16 -0.0328 1.0358 0.2307 0.048 Uiso calc R 1 . .
    C C17 0.1708(9) 0.4116(5) 0.5484(3) 0.088(2) Uani d . 1 . .
    H H17 0.0997 0.4045 0.5723 0.105 Uiso calc R 1 . .
    C C18 0.3112(9) 0.4273(4) 0.5583(2) 0.0804(18) Uani d . 1 . .
    H H18 0.3463 0.4308 0.5899 0.096 Uiso calc R 1 . .
    C C19 0.4056(5) 0.4386(3) 0.51657(13) 0.0444(8) Uani d . 1 . .
    H H19 0.506 0.4501 0.5167 0.053 Uiso calc R 1 . .
    C C20 0.3103(4) 0.4283(3) 0.47414(15) 0.0421(8) Uani d . 1 . .
    C C21 0.3463(4) 0.4322(2) 0.42239(14) 0.0365(7) Uani d . 1 . .
    C C22 0.4972(3) 0.4722(2) 0.40755(11) 0.0287(6) Uani d . 1 . .
    H H22 0.5523 0.4871 0.4371 0.034 Uiso calc R 1 . .
    C C23 0.4852(3) 0.5625(2) 0.37684(11) 0.0285(6) Uani d . 1 . .
    C C24 0.4120(4) 0.6412(2) 0.40686(14) 0.0386(7) Uani d . 1 . .
    C C25 0.7380(4) 0.5309(2) 0.35238(16) 0.0331(8) Uani d . 1 . .
    C C26 0.5819(3) 0.3969(2) 0.37927(12) 0.0307(6) Uani d . 1 . .
    H H26 0.5215 0.3742 0.3523 0.037 Uiso calc R 1 . .
    C C27 0.6181(3) 0.3148(2) 0.41269(12) 0.0307(6) Uani d . 1 . .
    C C28 0.5391(4) 0.2319(2) 0.40975(14) 0.0401(7) Uani d . 1 . .
    H H28 0.4665 0.2253 0.3863 0.048 Uiso calc R 1 . .
    C C29 0.5675(4) 0.1575(3) 0.44180(17) 0.0499(9) Uani d . 1 . .
    H H29 0.5138 0.1017 0.4402 0.06 Uiso calc R 1 . .
    C C30 0.6760(4) 0.1689(3) 0.47547(15) 0.0492(10) Uani d . 1 . .
    C C31 0.7576(5) 0.2514(3) 0.4788(2) 0.0515(12) Uani d . 1 . .
    H H31 0.8306 0.2575 0.5021 0.062 Uiso calc R 1 . .
    C C32 0.7287(4) 0.3237(3) 0.44722(16) 0.0398(8) Uani d . 1 . .
    H H32 0.7833 0.3791 0.4488 0.048 Uiso calc R 1 . .
loop_
    _atom_site_aniso_label
    _atom_site_aniso_U_11
    _atom_site_aniso_U_22
    _atom_site_aniso_U_33
    _atom_site_aniso_U_12
    _atom_site_aniso_U_13
    _atom_site_aniso_U_23
    Cl1 0.0826(8) 0.0777(8) 0.0797(9) -0.0138(7) 0.0002(8) 0.0486(7)
    Cl2 0.0798(8) 0.0833(8) 0.0856(10) 0.0318(7) 0.0201(8) 0.0568(8)
    S1 0.0514(6) 0.0965(10) 0.0912(11) 0.0052(7) -0.0265(7) 0.0229(8)
    S2 0.0571(7) 0.0907(10) 0.0937(11) -0.0052(7) 0.0273(8) 0.0203(8)
    O1 0.0466(16) 0.0612(18) 0.054(2) 0.0213(13) 0.0096(13) 0.0121(15)
    O2 0.0436(14) 0.0339(12) 0.0427(14) 0.0050(11) 0.0152(11) 0.0097(11)
    O3 0.0324(12) 0.0356(12) 0.0561(16) -0.0016(9) -0.0148(11) 0.0126(11)
    O4 0.0398(15) 0.0719(19) 0.050(2) -0.0212(13) -0.0117(12) 0.0137(15)
    O5 0.0443(13) 0.0339(12) 0.0400(13) -0.0061(10) -0.0126(11) 0.0086(10)
    O6 0.0356(12) 0.0367(12) 0.0515(15) 0.0034(10) 0.0149(11) 0.0112(11)
    O7 0.0327(13) 0.0486(15) 0.0486(16) -0.0070(11) 0.0040(11) -0.0024(12)
    O8 0.0315(13) 0.0482(15) 0.0472(15) 0.0060(11) -0.0037(12) -0.0004(12)
    N1 0.0298(12) 0.0255(12) 0.0451(17) 0.0001(10) -0.0053(11) 0.0014(11)
    N2 0.0395(14) 0.0272(13) 0.056(2) -0.0045(12) -0.0210(15) 0.0089(12)
    N3 0.0281(12) 0.0246(11) 0.0414(15) -0.0004(9) 0.0072(11) 0.0021(10)
    N4 0.0399(14) 0.0280(12) 0.0475(18) 0.0089(12) 0.0166(14) 0.0047(11)
    F1 0.0750(16) 0.0529(13) 0.0443(13) -0.0109(12) -0.0044(12) -0.0085(11)
    F2 0.0333(11) 0.0598(15) 0.112(3) -0.0091(11) -0.0239(15) 0.0002(16)
    F3 0.0688(15) 0.0297(9) 0.0674(16) -0.0121(10) -0.0203(13) 0.0055(10)
    F4 0.0739(16) 0.0313(10) 0.0664(16) 0.0138(10) 0.0233(13) 0.0062(10)
    F5 0.0312(10) 0.0600(15) 0.115(3) 0.0080(10) 0.0226(15) -0.0060(16)
    F6 0.0785(18) 0.0637(14) 0.0433(13) 0.0138(13) 0.0042(12) -0.0161(11)
    C1 0.115(5) 0.076(4) 0.090(5) 0.007(4) -0.071(4) 0.007(3)
    C2 0.132(6) 0.077(4) 0.041(3) 0.015(4) -0.022(3) 0.003(2)
    C3 0.053(2) 0.0481(19) 0.0310(17) 0.0122(16) -0.0079(16) 0.0067(15)
    C4 0.0383(18) 0.0404(17) 0.049(2) 0.0002(14) -0.0079(15) 0.0121(16)
    C5 0.0302(15) 0.0331(15) 0.0397(18) 0.0016(12) 0.0018(12) 0.0065(13)
    C6 0.0256(13) 0.0301(13) 0.0302(15) -0.0005(10) 0.0013(11) 0.0037(12)
    C7 0.0250(13) 0.0266(12) 0.0348(15) -0.0014(10) -0.0003(11) 0.0006(11)
    C8 0.0340(15) 0.0332(15) 0.0427(18) -0.0031(12) -0.0074(14) 0.0016(13)
    C9 0.0307(16) 0.0329(15) 0.0297(19) -0.0014(12) -0.0019(11) 0.0048(13)
    C10 0.0381(16) 0.0238(12) 0.0322(16) 0.0010(11) -0.0003(12) 0.0029(11)
    C11 0.0342(15) 0.0302(14) 0.0312(15) -0.0020(11) -0.0042(12) 0.0048(12)
    C12 0.0484(19) 0.0333(17) 0.057(3) 0.0017(15) 0.012(2) -0.0047(16)
    C13 0.051(3) 0.051(2) 0.037(3) -0.0155(17) 0.0098(15) 0.0014(18)
    C14 0.0478(19) 0.0446(19) 0.0435(19) -0.0134(16) -0.0069(16) 0.0182(16)
    C15 0.047(2) 0.0348(16) 0.056(2) 0.0060(15) -0.0049(17) 0.0120(16)
    C16 0.0369(16) 0.0360(16) 0.0464(19) 0.0024(13) 0.0037(15) 0.0045(15)
    C17 0.106(5) 0.074(4) 0.083(4) 0.001(3) 0.059(4) 0.014(3)
    C18 0.122(6) 0.070(3) 0.050(3) 0.0003(3) 0.017(3) 0.015(2)
    C19 0.054(2) 0.052(2) 0.0271(17) 0.0350(3) 0.0152(15) 0.0050(15)
    C20 0.0339(17) 0.0429(18) 0.050(2) 0.0030(14) 0.0108(15) 0.0132(15)
    C21 0.0302(15) 0.0361(15) 0.0431(18) -0.0016(12) 0.0007(13) 0.0118(14)
    C22 0.0261(13) 0.0304(13) 0.0297(15) -0.0015(10) -0.0009(11) 0.0030(11)
    C23 0.0252(13) 0.0282(13) 0.0321(15) -0.0007(10) -0.0010(11) 0.0027(11)
    C24 0.0289(14) 0.0389(16) 0.048(2) 0.0046(12) 0.0079(14) 0.0032(14)
    C25 0.0289(16) 0.0306(15) 0.040(2) 0.0029(11) 0.0083(12) 0.0042(14)
    C26 0.0335(14) 0.0278(13) 0.0309(15) -0.0023(11) 0.0024(12) 0.0058(11)
    C27 0.0295(13) 0.0270(13) 0.0355(16) 0.0035(11) 0.0015(12) 0.0037(12)
    C28 0.0408(16) 0.0333(15) 0.046(2) -0.0028(13) 0.0000(15) 0.0101(14)
    C29 0.047(2) 0.0364(17) 0.067(3) -0.0020(15) 0.0094(19) 0.0194(17)
    C30 0.0469(19) 0.052(2) 0.049(2) 0.0184(17) 0.0188(17) 0.0210(18)
    C31 0.053(3) 0.055(2) 0.046(3) 0.0143(18) -0.0053(17) 0.004(2)
    C32 0.0390(17) 0.0401(17) 0.040(2) 0.0013(14) -0.0057(15) 0.0058(15)
_geom_special_details
;
All e.s.d.'s (except the e.s.d. in the dihedral angle between two l.s. planes)
are estimated using the full covariance matrix. The cell e.s.d.'s are taken
into account individually in the estimation of e.s.d.'s in distances, angles
and torsion angles; correlations between e.s.d.'s in cell parameters are only
used when they are defined by crystal symmetry. An approximate (isotropic)
treatment of cell e.s.d.'s is used for estimating e.s.d.'s involving l.s.
planes.
;
loop_
    _geom_bond_atom_site_label_1
    _geom_bond_atom_site_label_2
    _geom_bond_site_symmetry_2
    _geom_bond_distance
    _geom_bond_publ_flag
    O2 H2B . 0.89(4) ?
    O5 H5 . 0.99(6) ?
    O7 H7A . 0.84(7) ?
    O7 H7B . 0.87(7) ?
    O8 H8A . 0.75(5) ?
    O8 H8B . 0.84(6) ?
    N1 H1A . 0.86 ?
    N2 H2A . 0.86 ?
    N3 H3A . 0.86 ?
    N4 H4A . 0.86 ?
    C1 C2 . 1.338(11) ?
    C1 S1 . 1.653(8) ?
    C1 H1 . 0.93 ?
    C2 C3 . 1.407(7) ?
    C2 H2 . 0.93 ?
    C3 C4 . 1.490(6) ?
    C3 H3 . 0.93 ?
    C4 C5 . 1.449(5) ?
    C4 S1 . 1.688(4) ?
    C5 O1 . 1.221(5) ?
    C5 C6 . 1.530(4) ?
    C6 C10 . 1.533(4) ?
    C6 C7 . 1.543(4) ?
    C6 H6 . 0.98 ?
    C7 O2 . 1.385(4) ?
    C7 N1 . 1.448(4) ?
    C7 C8 . 1.536(4) ?
    C8 F3 . 1.319(4) ?
    C8 F2 . 1.323(4) ?
    C8 F1 . 1.340(4) ?
    C9 O3 . 1.230(4) ?
    C9 N2 . 1.347(4) ?
    C9 N1 . 1.363(4) ?
    C10 N2 . 1.461(4) ?
    C10 C11 . 1.517(4) ?
    C10 H10 . 0.98 ?
    C11 C16 . 1.382(5) ?
    C11 C12 . 1.391(5) ?
    C12 C13 . 1.376(6) ?
    C12 H12 . 0.93 ?
    C13 C14 . 1.363(6) ?
    C13 H13 . 0.93 ?
    C14 C15 . 1.370(6) ?
    C14 Cl1 . 1.747(4) ?
    C15 C16 . 1.377(5) ?
    C15 H15 . 0.93 ?
    C16 H16 . 0.93 ?
    C17 C18 . 1.328(11) ?
    C17 S2 . 1.652(8) ?
    C17 H17 . 0.93 ?
    C18 C19 . 1.448(7) ?
    C18 H18 . 0.93 ?
    C19 C20 . 1.465(6) ?
    C19 H19 . 0.93 ?
    C20 C21 . 1.467(5) ?
    C20 S2 . 1.703(4) ?
    C21 O4 . 1.209(5) ?
    C21 C22 . 1.542(4) ?
    C22 C26 . 1.530(4) ?
    C22 C23 . 1.538(4) ?
    C22 H22 . 0.98 ?
    C23 O5 . 1.393(4) ?
    C23 N3 . 1.447(4) ?
    C23 C24 . 1.541(4) ?
    C24 F4 . 1.317(4) ?
    C24 F5 . 1.328(4) ?
    C24 F6 . 1.330(5) ?
    C25 O6 . 1.252(4) ?
    C25 N4 . 1.332(4) ?
    C25 N3 . 1.357(4) ?
    C26 N4 . 1.453(4) ?
    C26 C27 . 1.520(4) ?
    C26 H26 . 0.98 ?
    C27 C28 . 1.380(5) ?
    C27 C32 . 1.393(5) ?
    C28 C29 . 1.399(5) ?
    C28 H28 . 0.93 ?
    C29 C30 . 1.367(6) ?
    C29 H29 . 0.93 ?
    C30 C31 . 1.388(7) ?
    C30 Cl2 . 1.750(4) ?
    C31 C32 . 1.370(6) ?
    C31 H31 . 0.93 ?
    C32 H32 . 0.93 ?
loop_
    _geom_angle_atom_site_label_1
    _geom_angle_atom_site_label_2
    _geom_angle_atom_site_label_3
    _geom_angle_site_symmetry_1
    _geom_angle_site_symmetry_3
    _geom_angle
    _geom_angle_publ_flag
    C1 S1 C4 . . 93.2(3) ?
    C17 S2 C20 . . 92.5(3) ?
    C7 O2 H2B . . 107(3) ?
    C23 O5 H5 . . 106(4) ?
    H7A O7 H7B . . 110(6) ?
    H8A O8 H8B . . 99(5) ?
    C7 N1 H1A . . 119.1 ?
    C9 N1 C7 . . 121.8(3) ?
    C9 N1 H1A . . 119.1 ?
    C9 N2 C10 . . 125.9(3) ?
    C9 N2 H2A . . 117.1 ?
    C10 N2 H2A . . 117.1 ?
    C23 N3 H3A . . 119.4 ?
    C25 N3 C23 . . 121.1(3) ?
    C25 N3 H3A . . 119.4 ?
    C25 N4 C26 . . 126.2(3) ?
    C25 N4 H4A . . 116.9 ?
    C26 N4 H4A . . 116.9 ?
    C2 C1 S1 . . 113.7(4) ?
    C2 C1 H1 . . 123.2 ?
    S1 C1 H1 . . 123.2 ?
    C1 C2 C3 . . 115.4(6) ?
    C1 C2 H2 . . 122.3 ?
    C3 C2 H2 . . 122.3 ?
    C2 C3 C4 . . 107.1(4) ?
    C2 C3 H3 . . 126.5 ?
    C4 C3 H3 . . 126.5 ?
    C5 C4 C3 . . 129.0(3) ?
    C5 C4 S1 . . 120.3(3) ?
    C3 C4 S1 . . 110.7(3) ?
    O1 C5 C4 . . 120.8(3) ?
    O1 C5 C6 . . 119.5(3) ?
    C4 C5 C6 . . 119.7(3) ?
    C5 C6 C10 . . 109.6(2) ?
    C5 C6 C7 . . 113.1(2) ?
    C10 C6 C7 . . 109.5(2) ?
    C5 C6 H6 . . 108.2 ?
    C10 C6 H6 . . 108.2 ?
    C7 C6 H6 . . 108.2 ?
    O2 C7 N1 . . 112.9(3) ?
    O2 C7 C8 . . 109.6(3) ?
    N1 C7 C8 . . 107.5(2) ?
    O2 C7 C6 . . 108.8(2) ?
    N1 C7 C6 . . 108.0(2) ?
    C8 C7 C6 . . 109.9(2) ?
    F3 C8 F2 . . 108.2(3) ?
    F3 C8 F1 . . 106.9(3) ?
    F2 C8 F1 . . 106.0(3) ?
    F3 C8 C7 . . 112.7(3) ?
    F2 C8 C7 . . 111.0(3) ?
    F1 C8 C7 . . 111.7(3) ?
    O3 C9 N2 . . 120.9(3) ?
    O3 C9 N1 . . 121.0(3) ?
    N2 C9 N1 . . 118.0(3) ?
    N2 C10 C11 . . 110.1(3) ?
    N2 C10 C6 . . 109.1(2) ?
    C11 C10 C6 . . 109.5(3) ?
    N2 C10 H10 . . 109.4 ?
    C11 C10 H10 . . 109.4 ?
    C6 C10 H10 . . 109.4 ?
    C16 C11 C12 . . 118.5(3) ?
    C16 C11 C10 . . 120.8(3) ?
    C12 C11 C10 . . 120.5(3) ?
    C13 C12 C11 . . 120.6(4) ?
    C13 C12 H12 . . 119.7 ?
    C11 C12 H12 . . 119.7 ?
    C14 C13 C12 . . 119.5(4) ?
    C14 C13 H13 . . 120.3 ?
    C12 C13 H13 . . 120.3 ?
    C13 C14 C15 . . 121.2(4) ?
    C13 C14 Cl1 . . 119.5(3) ?
    C15 C14 Cl1 . . 119.3(3) ?
    C14 C15 C16 . . 119.4(3) ?
    C14 C15 H15 . . 120.3 ?
    C16 C15 H15 . . 120.3 ?
    C15 C16 C11 . . 120.8(3) ?
    C15 C16 H16 . . 119.6 ?
    C11 C16 H16 . . 119.6 ?
    C18 C17 S2 . . 114.3(4) ?
    C18 C17 H17 . . 122.9 ?
    S2 C17 H17 . . 122.9 ?
    C17 C18 C19 . . 115.2(5) ?
    C17 C18 H18 . . 122.4 ?
    C19 C18 H18 . . 122.4 ?
    C18 C19 C20 . . 105.9(4) ?
    C18 C19 H19 . . 127.1 ?
    C20 C19 H19 . . 127.1 ?
    C19 C20 C21 . . 130.0(3) ?
    C19 C20 S2 . . 112.1(3) ?
    C21 C20 S2 . . 117.9(3) ?
    O4 C21 C20 . . 120.6(3) ?
    O4 C21 C22 . . 121.3(3) ?
    C20 C21 C22 . . 118.2(3) ?
    C26 C22 C23 . . 109.5(2) ?
    C26 C22 C21 . . 109.3(2) ?
    C23 C22 C21 . . 112.8(2) ?
    C26 C22 H22 . . 108.4 ?
    C23 C22 H22 . . 108.4 ?
    C21 C22 H22 . . 108.4 ?
    O5 C23 N3 . . 112.8(3) ?
    O5 C23 C22 . . 109.6(2) ?
    N3 C23 C22 . . 107.5(2) ?
    O5 C23 C24 . . 110.0(3) ?
    N3 C23 C24 . . 107.3(2) ?
    C22 C23 C24 . . 109.6(2) ?
    F4 C24 F5 . . 107.6(3) ?
    F4 C24 F6 . . 107.1(3) ?
    F5 C24 F6 . . 106.0(3) ?
    F4 C24 C23 . . 112.9(3) ?
    F5 C24 C23 . . 110.8(3) ?
    F6 C24 C23 . . 112.1(3) ?
    O6 C25 N4 . . 120.6(3) ?
    O6 C25 N3 . . 120.6(3) ?
    N4 C25 N3 . . 118.8(3) ?
    N4 C26 C27 . . 110.6(3) ?
    N4 C26 C22 . . 108.6(2) ?
    C27 C26 C22 . . 109.4(3) ?
    N4 C26 H26 . . 109.4 ?
    C27 C26 H26 . . 109.4 ?
    C22 C26 H26 . . 109.4 ?
    C28 C27 C32 . . 119.6(3) ?
    C28 C27 C26 . . 120.1(3) ?
    C32 C27 C26 . . 120.2(3) ?
    C27 C28 C29 . . 120.5(4) ?
    C27 C28 H28 . . 119.8 ?
    C29 C28 H28 . . 119.8 ?
    C30 C29 C28 . . 118.3(4) ?
    C30 C29 H29 . . 120.8 ?
    C28 C29 H29 . . 120.8 ?
    C29 C30 C31 . . 122.2(4) ?
    C29 C30 Cl2 . . 119.5(3) ?
    C31 C30 Cl2 . . 118.3(4) ?
    C32 C31 C30 . . 118.9(4) ?
    C32 C31 H31 . . 120.6 ?
    C30 C31 H31 . . 120.6 ?
    C31 C32 C27 . . 120.5(4) ?
    C31 C32 H32 . . 119.7 ?
    C27 C32 H32 . . 119.7 ?
loop_
    _geom_torsion_atom_site_label_1
    _geom_torsion_atom_site_label_2
    _geom_torsion_atom_site_label_3
    _geom_torsion_atom_site_label_4
    _geom_torsion_site_symmetry_1
    _geom_torsion_site_symmetry_2
    _geom_torsion_site_symmetry_3
    _geom_torsion_site_symmetry_4
    _geom_torsion
    _geom_torsion_publ_flag
    S1 C1 C2 C3 . . . . -0.8(8) ?
    C1 C2 C3 C4 . . . . 1.3(7) ?
    C2 C3 C4 C5 . . . . 178.4(5) ?
    C2 C3 C4 S1 . . . . -1.2(5) ?
    C3 C4 C5 O1 . . . . 167.1(4) ?
    S1 C4 C5 O1 . . . . -13.2(5) ?
    C3 C4 C5 C6 . . . . -12.8(6) ?
    S1 C4 C5 C6 . . . . 166.8(3) ?
    O1 C5 C6 C10 . . . . -56.5(4) ?
    C4 C5 C6 C10 . . . . 123.4(3) ?
    O1 C5 C6 C7 . . . . 65.9(4) ?
    C4 C5 C6 C7 . . . . -114.1(3) ?
    C5 C6 C7 O2 . . . . -57.0(3) ?
    C10 C6 C7 O2 . . . . 65.5(3) ?
    C5 C6 C7 N1 . . . . -179.9(3) ?
    C10 C6 C7 N1 . . . . -57.4(3) ?
    C5 C6 C7 C8 . . . . 63.1(3) ?
    C10 C6 C7 C8 . . . . -174.5(3) ?
    O2 C7 C8 F3 . . . . -72.8(4) ?
    N1 C7 C8 F3 . . . . 50.3(4) ?
    C6 C7 C8 F3 . . . . 167.7(3) ?
    O2 C7 C8 F2 . . . . 48.7(4) ?
    N1 C7 C8 F2 . . . . 171.8(3) ?
    C6 C7 C8 F2 . . . . -70.8(4) ?
    O2 C7 C8 F1 . . . . 166.9(3) ?
    N1 C7 C8 F1 . . . . -70.0(3) ?
    C6 C7 C8 F1 . . . . 47.3(3) ?
    C5 C6 C10 N2 . . . . 173.3(3) ?
    C7 C6 C10 N2 . . . . 48.7(3) ?
    C5 C6 C10 C11 . . . . -66.2(3) ?
    C7 C6 C10 C11 . . . . 169.2(3) ?
    N2 C10 C11 C16 . . . . -137.7(3) ?
    C6 C10 C11 C16 . . . . 102.4(4) ?
    N2 C10 C11 C12 . . . . 46.7(4) ?
    C6 C10 C11 C12 . . . . -73.2(4) ?
    C16 C11 C12 C13 . . . . 1.0(6) ?
    C10 C11 C12 C13 . . . . 176.7(4) ?
    C11 C12 C13 C14 . . . . -0.9(7) ?
    C12 C13 C14 C15 . . . . 0.7(7) ?
    C12 C13 C14 Cl1 . . . . 179.0(4) ?
    C13 C14 C15 C16 . . . . -0.6(6) ?
    Cl1 C14 C15 C16 . . . . -179.0(3) ?
    C14 C15 C16 C11 . . . . 0.7(6) ?
    C12 C11 C16 C15 . . . . -0.9(6) ?
    C10 C11 C16 C15 . . . . -176.6(3) ?
    S2 C17 C18 C19 . . . . 1.3(7) ?
    C17 C18 C19 C20 . . . . -0.1(6) ?
    C18 C19 C20 C21 . . . . -179.4(4) ?
    C18 C19 C20 S2 . . . . -1.1(4) ?
    C19 C20 C21 O4 . . . . 165.8(4) ?
    S2 C20 C21 O4 . . . . -12.3(5) ?
    C19 C20 C21 C22 . . . . -14.0(6) ?
    S2 C20 C21 C22 . . . . 167.8(2) ?
    O4 C21 C22 C26 . . . . -58.9(4) ?
    C20 C21 C22 C26 . . . . 120.9(3) ?
    O4 C21 C22 C23 . . . . 63.1(4) ?
    C20 C21 C22 C23 . . . . -117.0(3) ?
    C26 C22 C23 O5 . . . . 64.1(3) ?
    C21 C22 C23 O5 . . . . -57.8(3) ?
    C26 C22 C23 N3 . . . . -58.8(3) ?
    C21 C22 C23 N3 . . . . 179.3(3) ?
    C26 C22 C23 C24 . . . . -175.1(3) ?
    C21 C22 C23 C24 . . . . 63.0(3) ?
    O5 C23 C24 F4 . . . . -71.1(3) ?
    N3 C23 C24 F4 . . . . 51.9(4) ?
    C22 C23 C24 F4 . . . . 168.3(3) ?
    O5 C23 C24 F5 . . . . 49.6(4) ?
    N3 C23 C24 F5 . . . . 172.6(3) ?
    C22 C23 C24 F5 . . . . -71.0(4) ?
    O5 C23 C24 F6 . . . . 167.8(3) ?
    N3 C23 C24 F6 . . . . -69.2(3) ?
    C22 C23 C24 F6 . . . . 47.2(4) ?
    C23 C22 C26 N4 . . . . 48.8(3) ?
    C21 C22 C26 N4 . . . . 172.8(3) ?
    C23 C22 C26 C27 . . . . 169.7(2) ?
    C21 C22 C26 C27 . . . . -66.3(3) ?
    N4 C26 C27 C28 . . . . -136.7(3) ?
    C22 C26 C27 C28 . . . . 103.7(4) ?
    N4 C26 C27 C32 . . . . 44.8(4) ?
    C22 C26 C27 C32 . . . . -74.8(4) ?
    C32 C27 C28 C29 . . . . 1.3(6) ?
    C26 C27 C28 C29 . . . . -177.2(3) ?
    C27 C28 C29 C30 . . . . -0.7(6) ?
    C28 C29 C30 C31 . . . . 0.2(6) ?
    C28 C29 C30 Cl2 . . . . -178.4(3) ?
    C29 C30 C31 C32 . . . . -0.2(7) ?
    Cl2 C30 C31 C32 . . . . 178.4(3) ?
    C30 C31 C32 C27 . . . . 0.8(7) ?
    C28 C27 C32 C31 . . . . -1.3(6) ?
    C26 C27 C32 C31 . . . . 177.2(4) ?
    O3 C9 N1 C7 . . . . 165.8(4) ?
    N2 C9 N1 C7 . . . . -18.2(5) ?
    O2 C7 N1 C9 . . . . -77.2(4) ?
    C8 C7 N1 C9 . . . . 161.8(3) ?
    C6 C7 N1 C9 . . . . 43.2(4) ?
    O3 C9 N2 C10 . . . . -175.4(4) ?
    N1 C9 N2 C10 . . . . 8.6(6) ?
    C11 C10 N2 C9 . . . . -145.7(4) ?
    C6 C10 N2 C9 . . . . -25.5(5) ?
    O6 C25 N3 C23 . . . . 164.7(4) ?
    N4 C25 N3 C23 . . . . -15.9(6) ?
    O5 C23 N3 C25 . . . . -77.9(4) ?
    C22 C23 N3 C25 . . . . 43.0(4) ?
    C24 C23 N3 C25 . . . . 160.8(3) ?
    O6 C25 N4 C26 . . . . -175.8(4) ?
    N3 C25 N4 C26 . . . . 4.8(7) ?
    C27 C26 N4 C25 . . . . -142.9(4) ?
    C22 C26 N4 C25 . . . . -22.8(5) ?
    C2 C1 S1 C4 . . . . 0.0(6) ?
    C5 C4 S1 C1 . . . . -179.0(4) ?
    C3 C4 S1 C1 . . . . 0.8(4) ?
    C18 C17 S2 C20 . . . . -1.7(5) ?
    C19 C20 S2 C17 . . . . 1.6(4) ?
    C21 C20 S2 C17 . . . . -179.9(4) ?
loop_
    _geom_hbond_atom_site_label_D
    _geom_hbond_atom_site_label_H
    _geom_hbond_atom_site_label_A
    _geom_hbond_site_symmetry_A
    _geom_hbond_distance_DH
    _geom_hbond_distance_HA
    _geom_hbond_distance_DA
    _geom_hbond_angle_DHA
    _geom_hbond_publ_flag
    N1 H1A F3 . 0.86 2.38 2.719(4) 104 yes
    N1 H1A O7 4_545 0.86 2.37 3.022(4) 132 yes
    N2 H2A O7 . 0.86 2.15 2.914(4) 147 yes
    O2 H2B O6 1_455 0.89(4) 1.85(4) 2.694(4) 156(3) yes
    N3 H3A F4 . 0.86 2.41 2.733(4) 103 yes
    N3 H3A O8 4_655 0.86 2.34 3.007(4) 134 yes
    N4 H4A O8 . 0.86 2.14 2.921(4) 151 yes
    O5 H5 O3 . 0.98(6) 1.72(6) 2.686(4) 169(6) yes
    O7 H7A O6 4_655 0.84(7) 2.27(7) 2.879(4) 130(5) yes
    O7 H7B O4 4_555 0.86(6) 2.36(6) 2.996(5) 131(5) yes
    O7 H7B O5 4_555 0.86(6) 2.18(6) 2.859(4) 135(5) yes
    O8 H8A O3 4_645 0.75(5) 2.21(5) 2.897(4) 153(4) yes
    O8 H8B O1 4_545 0.83(5) 2.22(6) 2.968(5) 150(5) yes
    O8 H8B O2 4_545 0.83(5) 2.27(6) 2.861(4) 128(5) yes
