# Supplementary material for: 4-(4-Chloro­phen­yl)-6-hydr­oxy-5-(2-thienyl­carbonyl)-6-(trifluoro­meth­yl)-3,4,5,6-tetra­hydro­pyrimidin-2(1H)-one monohydrate
Source: Acta Crystallogr Sect E Struct Rep Online. 2009 May 20;65(Pt 6):o1339. doi: 10.1107/S1600536809017097 (PMC2969779; doi:10.1107/S1600536809017097)
Supplement: Supplementary file 2 [file e-65-o1339-Isup2.hkl]

#
# h,k,l, Fc-squared, Fo-squared, sigma(Fo-squared) and status flag
#
data_I
_shelx_title ' KH3001-5'
_shelx_refln_list_code          4
_shelx_F_calc_maximum      183.72
_exptl_crystal_F_000      1024.00
_reflns_d_resolution_high  0.7284
 
loop_
 _symmetry_equiv_pos_as_xyz
 'x, y, z'
 '-x, -y, z+1/2'
 '-x+1/2, y+1/2, z'
 'x+1/2, -y+1/2, z+1/2'
 
_cell_length_a     9.1156
_cell_length_b    14.1582
_cell_length_c    27.6012
_cell_angle_alpha  90.000
_cell_angle_beta   90.000
_cell_angle_gamma  90.000
 
_shelx_F_squared_multiplier     1.000
 
loop_
 _refln_index_h
 _refln_index_k
 _refln_index_l
 _refln_F_squared_calc
 _refln_F_squared_meas
 _refln_F_squared_sigma
 _refln_observed_status
   1   0 -37       10.44        7.48     11.94 o
   1   1 -37        5.26        6.95      9.14 o
   2   1 -37       52.42       68.61      8.77 o
   0   2 -37        5.62       -6.59     13.56 o
   1   2 -37       13.09       25.63      9.75 o
   2   2 -37       47.88       31.67     11.09 o
   1   3 -37        3.47       -9.40     10.73 o
   0   0 -36        0.03        3.93     17.49 o
   2   0 -36      285.45      222.00     14.71 o
   1   1 -36       44.07       16.16      6.60 o
   2   1 -36       44.97       46.89      8.47 o
   3   1 -36      116.38       98.84      9.02 o
   0   2 -36        8.89        7.66     14.39 o
   1   2 -36        4.59        1.54      9.97 o
   2   2 -36       25.62       25.51     11.05 o
   3   2 -36       16.64        9.68     10.19 o
   1   3 -36        8.06       24.12     10.17 o
   2   3 -36        7.77        2.08     10.12 o
   3   3 -36       22.13       19.80      9.83 o
   0   4 -36        8.38        1.24     14.07 o
   1   4 -36        5.10       18.15     12.24 o
   2   4 -36        8.07       20.77      9.89 o
   1   5 -36       14.88       34.65     14.09 o
   0   6 -36       14.22       34.24     13.70 o
   1   0 -35        5.04        8.96     11.77 o
   3   0 -35       66.92       51.48     12.43 o
   1   1 -35       61.37       33.57      9.00 o
   2   1 -35       12.14       10.61      8.86 o
   3   1 -35       65.44       72.34      9.13 o
   4   1 -35       42.78       43.27      8.84 o
   0   2 -35       37.32       58.13     14.81 o
   1   2 -35       34.96       23.05     10.33 o
   2   2 -35       55.41       38.89      9.13 o
   3   2 -35       69.20       40.52     15.90 o
   4   2 -35       65.05       61.17     10.22 o
   1   3 -35        1.75        3.76     18.67 o
   2   3 -35       32.40       34.66     10.36 o
   3   3 -35        6.57        4.45      7.98 o
   4   3 -35        9.92        9.07      8.54 o
   0   4 -35       38.43       42.92     14.57 o
   1   4 -35        0.06       -4.91     10.17 o
   2   4 -35       29.64       35.76      8.58 o
   3   4 -35       66.24       54.03     13.96 o
   1   5 -35       10.73       -2.72     10.15 o
   2   5 -35        6.32        7.94     13.86 o
   3   5 -35        4.98        0.05     14.44 o
   0   6 -35       15.69       12.16     13.70 o
   1   6 -35        2.06       -0.34     11.10 o
   2   6 -35        0.32       23.26      9.92 o
   1   7 -35        9.05       -8.00      8.00 o
   0   0 -34       18.80       17.15     18.04 o
   2   0 -34       51.39       40.62     12.08 o
   4   0 -34      148.27      114.25     11.29 o
   1   1 -34       60.05       58.61      8.63 o
   2   1 -34        4.32        9.11      7.13 o
   3   1 -34        3.02       -0.17      9.01 o
   4   1 -34       15.54       37.86      9.53 o
   5   1 -34       14.09       15.34      7.65 o
   0   2 -34       42.36       18.65     15.08 o
   1   2 -34        2.26        5.14     12.83 o
   2   2 -34       30.44       39.16     10.38 o
   3   2 -34       16.13        9.30     15.16 o
   4   2 -34      113.86      106.77     11.29 o
   5   2 -34       33.92       22.34     12.63 o
   1   3 -34       17.64       21.10     10.48 o
   2   3 -34       27.01       28.06     10.52 o
   3   3 -34       51.19       47.85     10.44 o
   4   3 -34        1.28        6.29      9.95 o
   5   3 -34       50.79       52.35     10.05 o
   0   4 -34       23.31        9.34     14.82 o
   1   4 -34       13.61       16.90     11.06 o
   2   4 -34        5.13       15.47     10.21 o
   3   4 -34       44.50       46.78     18.71 o
   4   4 -34       31.73       19.00     10.82 o
   1   5 -34        7.11       14.37     10.27 o
   2   5 -34       36.14       56.94      9.11 o
   3   5 -34       28.69       31.40      8.23 o
   4   5 -34       25.97        9.10      9.87 o
   0   6 -34       52.02       42.35     10.37 o
   1   6 -34        2.25        6.04      7.23 o
   2   6 -34       15.35        4.45     10.05 o
   3   6 -34       26.97       23.98     30.45 o
   1   7 -34        0.94       20.61      9.04 o
   2   7 -34       94.91       88.12      9.98 o
   3   7 -34       13.78       33.51      9.79 o
   0   8 -34      110.94       66.45     14.25 o
   1   8 -34      142.07      108.69     10.14 o
   1   0 -33        4.64       10.88     10.49 o
   3   0 -33      618.64      544.95     14.96 o
   5   0 -33        0.10       11.38     10.01 o
   1   1 -33       23.11       52.02      9.49 o
   2   1 -33       34.09       44.30      8.66 o
   3   1 -33       53.90       79.92      8.79 o
   4   1 -33       16.57        9.59      8.93 o
   5   1 -33       44.38       42.31      7.91 o
   6   1 -33        5.07       10.77     16.90 o
   0   2 -33       18.00       31.84     14.87 o
   1   2 -33        0.99       14.78     10.46 o
   2   2 -33        7.91       -5.67      8.65 o
   3   2 -33       14.57       13.63     11.57 o
   4   2 -33       25.60       18.74     16.05 o
   5   2 -33       11.13       -0.80      9.99 o
   1   3 -33       31.93       40.24     11.72 o
   2   3 -33        1.81        6.98     21.85 o
   3   3 -33       82.28       80.76     10.60 o
   4   3 -33       33.67       36.48     10.29 o
   5   3 -33       28.64       57.09     10.09 o
   0   4 -33        0.84        4.46     14.32 o
   1   4 -33        7.59       17.17      9.61 o
   2   4 -33       11.39       20.32     10.60 o
   3   4 -33        6.93        1.70     10.26 o
   4   4 -33       11.10        8.49     10.31 o
   5   4 -33       13.31       35.07     14.09 o
   1   5 -33        4.84        5.76     15.31 o
   2   5 -33       58.56       95.96     10.41 o
   3   5 -33       35.37       39.82     12.56 o
   4   5 -33       26.76       46.35      9.94 o
   5   5 -33       27.85       45.98      8.11 o
   0   6 -33       16.49        6.55     14.38 o
   1   6 -33      111.05       95.17     10.72 o
   2   6 -33        5.43       -5.17      8.21 o
   3   6 -33       28.91       47.82     10.07 o
   4   6 -33       64.61       51.40      8.52 o
   1   7 -33        4.36        2.83     10.12 o
   2   7 -33        0.02        6.56     18.93 o
   3   7 -33       46.34       23.46     10.08 o
   4   7 -33       37.30       18.55      8.05 o
   0   8 -33        3.74        0.37     10.41 o
   1   8 -33      160.53      145.43     10.66 o
   2   8 -33       29.00       34.42     10.04 o
   3   8 -33       36.78       41.71      9.82 o
   1   9 -33       65.33       59.58     10.01 o
   0   0 -32      567.46      476.18     18.64 o
   2   0 -32      240.88      243.77     12.82 o
   4   0 -32      109.33      132.35     10.22 o
   6   0 -32       83.59       61.68     12.33 o
   1   1 -32        5.33        9.69      8.46 o
   2   1 -32       42.77       32.11      8.65 o
   3   1 -32       44.52       61.01      7.99 o
   4   1 -32       55.01       47.94      8.98 o
   5   1 -32       39.43       34.29      8.82 o
   6   1 -32       15.67       13.93      7.52 o
   0   2 -32      389.77      354.90     17.32 o
   1   2 -32      322.50      303.41     10.21 o
   2   2 -32       62.58       48.42      9.93 o
   3   2 -32      103.29      113.49      8.81 o
   4   2 -32      382.66      365.07     15.12 o
   5   2 -32       21.38       52.64     23.05 o
   6   2 -32       69.64       53.97      8.87 o
   1   3 -32       57.81       82.52     10.72 o
   2   3 -32       14.42       35.38     10.62 o
   3   3 -32       11.38       21.74     10.40 o
   4   3 -32       45.13       39.09     11.48 o
   5   3 -32       17.07       17.61      8.58 o
   6   3 -32       31.77       36.12      8.55 o
   0   4 -32        1.96        0.99     14.69 o
   1   4 -32       95.44       80.50     15.26 o
   2   4 -32       94.37       94.03     10.80 o
   3   4 -32        4.07       10.53     13.74 o
   4   4 -32        5.11       11.52     10.38 o
   5   4 -32       40.24       41.80     10.30 o
   6   4 -32       19.41       17.05      8.60 o
   1   5 -32       15.98       19.58     10.49 o
   2   5 -32       38.55       31.43     10.55 o
   3   5 -32       13.22        1.49     10.24 o
   4   5 -32        3.71       -0.35     10.31 o
   5   5 -32        7.92        7.38     16.51 o
   0   6 -32      444.05      365.36     16.42 o
   1   6 -32        6.58       17.61     12.13 o
   2   6 -32      184.84      144.07     20.04 o
   3   6 -32       23.84       22.38     10.20 o
   4   6 -32       11.78       15.92      7.13 o
   5   6 -32      130.77      112.45     10.23 o
   1   7 -32        6.58       14.14     15.64 o
   2   7 -32       15.60       24.45     11.86 o
   3   7 -32       31.57       60.91      8.25 o
   4   7 -32       34.21       55.21     20.79 o
   0   8 -32       21.75       48.59     14.36 o
   1   8 -32       94.68      129.97     10.31 o
   2   8 -32       50.43       62.63     10.33 o
   3   8 -32        2.20       -7.04      8.16 o
   4   8 -32       13.75       21.86     11.25 o
   1   9 -32        8.16        3.75     10.21 o
   2   9 -32       24.43       19.33      8.33 o
   3   9 -32       26.09       21.79     19.58 o
   0  10 -32       16.31       78.35     14.15 o
   1  10 -32       72.18       53.71     28.96 o
   1   0 -31      555.10      591.81     18.86 o
   3   0 -31       12.05       14.87      9.18 o
   5   0 -31       73.59       45.89      9.71 o
   7   0 -31       61.06       45.69      7.94 o
   1   1 -31       30.84       52.84      8.66 o
   2   1 -31       35.66       20.69      8.65 o
   3   1 -31       68.20       57.31      8.07 o
   4   1 -31       52.42       80.49      8.57 o
   5   1 -31        4.40        3.90      7.71 o
   6   1 -31       12.15       12.21      6.03 o
   7   1 -31       31.81       29.70      6.99 o
   0   2 -31      212.58      213.12     16.45 o
   1   2 -31       17.90       27.66      9.80 o
   2   2 -31       13.57       28.08      8.69 o
   3   2 -31        5.52       -2.87      7.72 o
   4   2 -31      248.65      248.01     11.85 o
   5   2 -31       76.48       96.18     26.70 o
   6   2 -31        4.64       12.31     12.68 o
   1   3 -31      119.17      134.08     11.03 o
   2   3 -31       17.15       19.60     10.52 o
   3   3 -31       20.82       31.38      8.86 o
   4   3 -31       26.04       25.60     10.58 o
   5   3 -31       26.25       46.03     14.15 o
   6   3 -31       42.38       38.27      8.36 o
   0   4 -31       18.15       23.54     14.86 o
   1   4 -31      113.55      121.19      9.13 o
   2   4 -31      230.25      235.16     19.84 o
   3   4 -31        5.36       26.54     18.49 o
   4   4 -31      162.71      125.02     10.91 o
   5   4 -31       23.99       31.09      8.67 o
   6   4 -31       11.95        4.87     10.01 o
   1   5 -31       43.22       39.42      9.30 o
   2   5 -31       46.55       41.07     10.30 o
   3   5 -31       43.37       66.34     26.48 o
   4   5 -31       27.99       52.80     10.32 o
   5   5 -31        2.53       -0.49     24.22 o
   6   5 -31        1.96       16.09     14.00 o
   0   6 -31        7.48       60.55     14.81 o
   1   6 -31        7.64       52.37     20.11 o
   2   6 -31       42.62       47.64     13.01 o
   3   6 -31      112.57      149.92     10.63 o
   4   6 -31       12.86       -0.90     14.21 o
   5   6 -31       27.08       30.49     10.12 o
   6   6 -31        4.27        4.72     13.52 o
   1   7 -31        3.63        6.95     15.23 o
   2   7 -31        6.34      -10.13     20.79 o
   3   7 -31       12.98       18.48      8.44 o
   4   7 -31        6.80        8.65     18.48 o
   5   7 -31      130.82       89.16     18.75 o
   0   8 -31      109.02      124.29     10.49 o
   1   8 -31       12.97       23.74     27.10 o
   2   8 -31       16.51       16.37      8.56 o
   3   8 -31        5.79        8.02     21.27 o
   4   8 -31       33.89       13.93     22.16 o
   5   8 -31        1.63        5.39     13.81 o
   1   9 -31       11.29       16.92      8.50 o
   2   9 -31       24.98       15.40      8.34 o
   3   9 -31      120.73      114.61      8.57 o
   4   9 -31        3.00       -8.66     18.77 o
   0  10 -31       56.58       67.18     14.48 o
   1  10 -31       11.81       17.42      8.27 o
   2  10 -31       55.30       29.92     18.32 o
   3  10 -31        2.55        5.33     14.18 o
   1  11 -31       30.28       43.37     10.10 o
   0   0 -30      539.13      446.67     18.28 o
   2   0 -30      475.02      458.48     12.83 o
   4   0 -30        3.11        6.19     11.31 o
   6   0 -30        2.96       -2.05      9.44 o
   1   1 -30      196.26      222.56      9.45 o
   2   1 -30      120.06      122.39      8.92 o
   3   1 -30       92.96       77.93      8.34 o
   4   1 -30       24.82       27.06      6.89 o
   5   1 -30        8.46       15.25      7.36 o
   6   1 -30        5.25       12.61      6.57 o
   7   1 -30       39.90       45.58      7.04 o
   0   2 -30      223.51      252.44     18.86 o
   1   2 -30        6.50       -0.16      9.20 o
   2   2 -30        8.67       21.86      8.60 o
   3   2 -30      107.42      105.45     10.42 o
   4   2 -30      105.07      132.46      8.98 o
   5   2 -30        6.88        9.36     10.54 o
   6   2 -30        1.39        1.20      7.33 o
   7   2 -30       19.87       21.82      7.42 o
   1   3 -30       36.57       16.82     13.98 o
   2   3 -30        6.75        4.05     14.47 o
   3   3 -30      121.51      135.32      9.11 o
   4   3 -30       24.73       44.19     10.69 o
   5   3 -30       69.74       49.68     10.45 o
   6   3 -30        0.73       10.82     29.40 o
   7   3 -30        7.71        1.50      8.12 o
   0   4 -30       82.57      136.25     15.66 o
   1   4 -30       32.74       48.93     10.70 o
   2   4 -30       20.62       19.31     11.25 o
   3   4 -30       43.48       55.98     19.43 o
   4   4 -30      164.92      121.88     11.19 o
   5   4 -30       12.36       10.29     16.50 o
   6   4 -30       69.20       57.35     10.97 o
   7   4 -30       15.26        6.78      9.90 o
   1   5 -30       25.51       39.56     10.40 o
   2   5 -30       44.16       57.00     15.02 o
   3   5 -30       22.69       28.39     10.49 o
   4   5 -30       21.70       17.80     10.51 o
   5   5 -30       11.19       30.09     10.29 o
   6   5 -30       19.74       29.36     13.12 o
   0   6 -30       64.40       67.05     15.18 o
   1   6 -30       21.44       41.10     18.06 o
   2   6 -30        0.12       26.04     10.32 o
   3   6 -30        6.97       19.08      8.50 o
   4   6 -30        6.17        0.79     31.21 o
   5   6 -30      191.80      173.77     14.97 o
   6   6 -30       21.85       11.17      9.90 o
   1   7 -30        3.37      241.61    146.39 o
   2   7 -30      228.81      182.13     14.47 o
   3   7 -30       17.67       40.76      9.28 o
   4   7 -30        7.94       13.21      7.21 o
   5   7 -30       25.33       23.31     28.13 o
   6   7 -30       14.05       18.82     12.46 o
   0   8 -30       28.87       50.36     14.94 o
   1   8 -30       71.26       96.78     10.67 o
   2   8 -30        2.98       20.53      8.36 o
   3   8 -30       18.50       21.09      8.35 o
   4   8 -30       23.83       40.52     30.43 o
   5   8 -30       20.19       24.70      8.29 o
   1   9 -30        1.98       21.08     11.68 o
   2   9 -30       35.42       33.19     12.96 o
   3   9 -30       40.14       31.94     13.12 o
   4   9 -30        5.99        1.65      8.25 o
   0  10 -30       41.45       53.14     10.50 o
   1  10 -30       18.58       13.20     16.45 o
   2  10 -30        7.35        6.73     15.49 o
   3  10 -30       13.88       15.75     10.10 o
   4  10 -30       60.21       53.11     10.04 o
   1  11 -30        2.97       10.46      8.52 o
   2  11 -30        8.13       11.41     10.04 o
   1   0 -29      173.24      188.37     12.70 o
   3   0 -29       56.44       69.99     11.76 o
   5   0 -29       74.22       83.86     10.01 o
   7   0 -29      150.76      140.71     13.05 o
   1   1 -29      202.68      201.85      8.58 o
   2   1 -29      280.96      267.00      8.78 o
   3   1 -29       27.94       33.96      8.12 o
   4   1 -29        3.21       -0.71      6.15 o
   5   1 -29       60.86       46.74      6.44 o
   6   1 -29       23.34       23.90      6.61 o
   7   1 -29        6.27        5.52      7.27 o
   0   2 -29       85.35       78.75     12.17 o
   1   2 -29      256.05      241.32      9.43 o
   2   2 -29       69.67       88.38     12.95 o
   3   2 -29       42.72       48.46      7.65 o
   4   2 -29      366.01      317.60     11.17 o
   5   2 -29       45.12       41.66      8.85 o
   6   2 -29       18.10       22.01      7.92 o
   7   2 -29       10.63        6.26      6.65 o
   1   3 -29       10.10       18.64     10.64 o
   2   3 -29       15.44       30.06     10.79 o
   3   3 -29      123.88       85.36     16.11 o
   4   3 -29        6.25       12.56     12.69 o
   5   3 -29      141.96      146.66     10.99 o
   6   3 -29       17.18       25.55     10.40 o
   7   3 -29       33.63       29.51     10.18 o
   0   4 -29      170.20      195.79     15.60 o
   1   4 -29      118.43      138.83     13.14 o
   2   4 -29       21.47       14.34      8.87 o
   3   4 -29       11.65       13.28     10.47 o
   4   4 -29      348.02      381.60     11.66 o
   5   4 -29       31.20       25.91     15.40 o
   6   4 -29        0.06       21.98     15.62 o
   7   4 -29        7.81        6.09      8.26 o
   1   5 -29        5.66        7.70      8.46 o
   2   5 -29       78.94       95.13      8.80 o
   3   5 -29       41.36       61.03     10.58 o
   4   5 -29       10.22        6.91     14.02 o
   5   5 -29        5.00       29.72     10.14 o
   6   5 -29       33.91       42.85     11.15 o
   7   5 -29        3.07        3.85      9.75 o
   0   6 -29       12.71       28.00     10.37 o
   1   6 -29        5.90       31.87     14.26 o
   2   6 -29        0.87        6.11     10.32 o
   3   6 -29       57.91       54.62     21.71 o
   4   6 -29        0.52       44.65     10.40 o
   5   6 -29       93.57       87.93      8.56 o
   6   6 -29       10.29       17.25      9.97 o
   7   6 -29        2.28        4.58     13.23 o
   1   7 -29        9.16        6.63     30.05 o
   2   7 -29      158.24      168.63     11.66 o
   3   7 -29        1.88        6.64      8.03 o
   4   7 -29       52.14       66.29     16.57 o
   5   7 -29       27.83       25.88     16.17 o
   6   7 -29        7.73       39.43     27.69 o
   0   8 -29       34.42       24.24     14.87 o
   1   8 -29       55.53       72.03      8.82 o
   2   8 -29       13.79       13.16     11.51 o
   3   8 -29        3.22        7.60     10.34 o
   4   8 -29        8.44       12.16      8.39 o
   5   8 -29       19.65       22.38     12.29 o
   6   8 -29       31.95       56.79     27.19 o
   1   9 -29       43.37       58.53     10.51 o
   2   9 -29      331.36      335.56     11.38 o
   3   9 -29       71.89       91.92      8.88 o
   4   9 -29       33.29       10.18     11.57 o
   5   9 -29       36.61       56.37     13.80 o
   0  10 -29      186.90      214.17     15.56 o
   1  10 -29       36.67       15.23      8.56 o
   2  10 -29       20.37       39.78     10.34 o
   3  10 -29       61.64       78.45     19.23 o
   4  10 -29       74.85       81.51     10.18 o
   1  11 -29       43.30       35.64     25.97 o
   2  11 -29       47.56       25.24     12.10 o
   3  11 -29       73.67       54.90      7.34 o
   0  12 -29       89.79       74.59     15.06 o
   1  12 -29       43.16       53.95      8.71 o
   2  12 -29       58.01       55.18     10.28 o
   0   0 -28     2189.04     2419.46     27.43 o
   2   0 -28      403.36      350.98     13.17 o
   4   0 -28       12.60       30.42      8.71 o
   6   0 -28       56.43       38.09      7.95 o
   8   0 -28       97.63       93.59      8.98 o
   1   1 -28       92.71       95.25      8.97 o
   2   1 -28      115.86      107.15      8.77 o
   3   1 -28       81.31       80.68      8.59 o
   4   1 -28       17.29       18.55      7.41 o
   5   1 -28       57.63       60.85      7.78 o
   6   1 -28       17.77       32.38      6.17 o
   7   1 -28       17.84       26.90      7.10 o
   8   1 -28        8.13        8.90      6.36 o
   0   2 -28      290.19      273.50     13.07 o
   1   2 -28       83.88       80.35      8.53 o
   2   2 -28      282.35      262.31     12.09 o
   3   2 -28       21.98       21.78     10.39 o
   4   2 -28      196.77      174.51     10.49 o
   5   2 -28       63.99       37.75      6.88 o
   6   2 -28       54.07       51.11      8.68 o
   7   2 -28      120.71      134.32     10.77 o
   8   2 -28        9.36        4.04      6.39 o
   1   3 -28        0.46        5.28     18.23 o
   2   3 -28       68.10       68.47     10.81 o
   3   3 -28       61.52       52.71      8.62 o
   4   3 -28       28.48       16.83      8.89 o
   5   3 -28      175.59      180.68     11.08 o
   6   3 -28        7.29        0.81     10.53 o
   7   3 -28        4.00       20.63      9.02 o
   8   3 -28       58.95       59.41      7.24 o
   0   4 -28      205.58      220.44     15.64 o
   1   4 -28      216.87      262.71     11.29 o
   2   4 -28        6.18        6.83     10.55 o
   3   4 -28        0.69       -7.47     11.68 o
   4   4 -28        0.26        4.47     10.47 o
   5   4 -28       11.46        6.71     30.89 o
   6   4 -28       16.01       25.76     10.29 o
   7   4 -28       50.28       45.35     10.24 o
   8   4 -28       13.06        1.37     13.63 o
   1   5 -28       39.10       27.51      8.77 o
   2   5 -28       63.43       90.10     16.61 o
   3   5 -28       52.13       65.80     10.71 o
   4   5 -28       79.13      114.59     15.20 o
   5   5 -28        0.93        8.36     12.30 o
   6   5 -28       56.33       72.77     10.33 o
   7   5 -28       12.96       19.95      8.87 o
   0   6 -28       16.25       23.30     14.61 o
   1   6 -28      109.78      132.71     19.22 o
   2   6 -28      121.98      112.93     10.82 o
   3   6 -28        2.91        0.95      8.49 o
   4   6 -28      101.71      106.56     14.65 o
   5   6 -28        1.87       13.82     19.58 o
   6   6 -28       18.20       23.48     14.77 o
   7   6 -28       14.43       29.43      9.88 o
   1   7 -28       31.40       37.58      8.46 o
   2   7 -28      135.35      167.51     12.90 o
   3   7 -28       37.10       52.56      7.50 o
   4   7 -28       17.09       10.65      9.86 o
   5   7 -28      132.64      131.41     13.10 o
   6   7 -28       47.29       66.90     17.30 o
   7   7 -28       18.52       30.75      9.60 o
   0   8 -28        3.31        7.35     10.26 o
   1   8 -28       96.46       90.99     13.07 o
   2   8 -28       30.09       28.13     11.94 o
   3   8 -28       34.39       44.79      8.35 o
   4   8 -28       36.79       74.79     26.29 o
   5   8 -28        7.67       11.63      8.39 o
   6   8 -28       18.36       15.02     13.60 o
   1   9 -28      215.76      186.34     28.42 o
   2   9 -28      290.69      321.71     30.51 o
   3   9 -28      154.40      139.27     32.69 o
   4   9 -28        3.66        7.09     26.49 o
   5   9 -28       27.01       52.56      8.12 o
   6   9 -28       16.35       22.53      8.07 o
   0  10 -28      617.07      624.75     17.17 o
   1  10 -28      251.71      215.33     14.73 o
   2  10 -28        5.30       19.77     20.00 o
   3  10 -28      107.07       95.01      8.73 o
   4  10 -28       11.50       39.54      7.10 o
   5  10 -28        7.69       27.51      9.93 o
   1  11 -28       18.37       18.00     22.51 o
   2  11 -28       97.15       83.52      7.65 o
   3  11 -28       27.39       49.98     31.06 o
   4  11 -28        7.99       20.37     13.09 o
   0  12 -28       91.92       99.92     11.16 o
   1  12 -28       47.15       51.65     10.62 o
   2  12 -28       64.39       71.21     16.97 o
   3  12 -28        1.47      -11.41     14.90 o
   1   0 -27       34.34       29.81     11.01 o
   3   0 -27      319.75      329.84     13.09 o
   5   0 -27        9.20       24.43      7.43 o
   7   0 -27       23.77       33.77     14.38 o
   1   1 -27       35.74       49.19      7.95 o
   2   1 -27       83.06       91.92      8.82 o
   3   1 -27      184.16      187.22      8.72 o
   4   1 -27       28.31       52.08      9.43 o
   5   1 -27        3.63        0.87      7.39 o
   6   1 -27       36.28       49.64      6.48 o
   7   1 -27       22.28       25.97      6.31 o
   8   1 -27       12.02       14.87      6.51 o
   0   2 -27      266.60      271.40     12.66 o
   1   2 -27       19.24       32.63      8.64 o
   2   2 -27       71.93       59.50      9.68 o
   3   2 -27        2.27       16.81      8.71 o
   4   2 -27      610.35      699.58      9.93 o
   5   2 -27      133.62      136.67      7.20 o
   6   2 -27        0.45       -3.54      7.50 o
   7   2 -27       10.70       10.32      6.29 o
   8   2 -27        9.15       18.32      6.99 o
   1   3 -27       74.90       88.57     11.91 o
   2   3 -27      151.83      160.75     11.18 o
   3   3 -27       52.78       73.98      8.91 o
   4   3 -27       52.75       58.56     10.97 o
   5   3 -27      202.72      208.53      9.71 o
   6   3 -27       30.18       15.84     20.93 o
   7   3 -27        1.40       15.12      8.66 o
   8   3 -27       42.50       37.31      6.39 o
   0   4 -27      142.03      150.93     15.49 o
   1   4 -27      108.02       94.29     10.67 o
   2   4 -27      229.93      206.30     11.24 o
   3   4 -27      183.29      204.31     11.20 o
   4   4 -27       30.56       13.10     10.59 o
   5   4 -27       10.33        2.01      8.44 o
   6   4 -27        2.61      -10.43     10.43 o
   7   4 -27       38.42       22.16     11.29 o
   8   4 -27       22.77       26.79      6.55 o
   1   5 -27       58.08       54.35     10.66 o
   2   5 -27       28.55       27.35     10.55 o
   3   5 -27      143.33      157.15     17.31 o
   4   5 -27       93.62       82.73     20.40 o
   5   5 -27       11.14       12.74      8.51 o
   6   5 -27       41.12       58.41      8.61 o
   7   5 -27       17.09       23.27     10.03 o
   8   5 -27       14.45       24.72      9.72 o
   0   6 -27       52.41       34.85     10.38 o
   1   6 -27      192.21      209.13     11.06 o
   2   6 -27       91.38      100.66     10.61 o
   3   6 -27       60.83       38.33      8.80 o
   4   6 -27       13.46       39.00     11.14 o
   5   6 -27        9.39       18.00     10.32 o
   6   6 -27       30.58       40.62     17.09 o
   7   6 -27       61.01       75.83     18.55 o
   1   7 -27      117.27      125.68     10.54 o
   2   7 -27       27.88       51.79     10.57 o
   3   7 -27       12.19       21.74      8.53 o
   4   7 -27       56.89       60.13     11.40 o
   5   7 -27       22.40       53.15     24.72 o
   6   7 -27       72.34       88.12     10.50 o
   7   7 -27       13.96       33.07      7.94 o
   0   8 -27      164.66      175.98     15.13 o
   1   8 -27       88.50       94.76      8.83 o
   2   8 -27      559.15      571.24     11.95 o
   3   8 -27        9.45        8.34      8.39 o
   4   8 -27      424.13      437.68     17.94 o
   5   8 -27      107.65       83.23      8.70 o
   6   8 -27       35.66       38.32      9.84 o
   7   8 -27       23.86       40.70     18.46 o
   1   9 -27        9.55       27.29      8.57 o
   2   9 -27      179.53      183.72     14.99 o
   3   9 -27      203.13      206.23      8.97 o
   4   9 -27      150.95      152.14     10.83 o
   5   9 -27       65.61      106.43     10.19 o
   6   9 -27       32.90       27.17      8.32 o
   0  10 -27       73.24       41.39     11.30 o
   1  10 -27      221.71      239.33     28.30 o
   2  10 -27       36.83       22.07     22.32 o
   3  10 -27       44.83       62.35     14.67 o
   4  10 -27        8.18       39.66     11.39 o
   5  10 -27       65.68       45.84      8.18 o
   1  11 -27      113.17      103.40      7.76 o
   2  11 -27       30.03       55.92      8.65 o
   3  11 -27       37.59       18.13     17.14 o
   4  11 -27        9.32       20.62      9.62 o
   5  11 -27       22.29       25.37      8.09 o
   0  12 -27      516.16      458.85     12.67 o
   1  12 -27      292.37      274.44     16.91 o
   2  12 -27       44.62       59.09     25.52 o
   3  12 -27       34.21       53.12      9.98 o
   4  12 -27        0.97       17.56     19.38 o
   1  13 -27      139.44      127.20     10.64 o
   2  13 -27       34.30       41.20     10.19 o
   0   0 -26     2989.24     2990.89     28.78 o
   2   0 -26       75.51       89.13     15.31 o
   4   0 -26       65.07       75.99     19.18 o
   6   0 -26       58.33       51.11      7.78 o
   8   0 -26       23.06       20.59     10.47 o
   1   1 -26      263.99      281.57      8.61 o
   2   1 -26      382.17      411.60      9.14 o
   3   1 -26      112.26      111.44      8.39 o
   4   1 -26        0.11       18.68      7.17 o
   5   1 -26       98.05      115.16      6.93 o
   6   1 -26      137.00      117.72      6.22 o
   7   1 -26        6.16       32.01      6.27 o
   8   1 -26       38.43       56.80     10.46 o
   9   1 -26        1.25        4.40     10.15 o
   0   2 -26        1.08        8.03     11.52 o
   1   2 -26      800.46      766.87     17.92 o
   2   2 -26      616.54      660.94     22.59 o
   3   2 -26       11.91       47.95      7.59 o
   4   2 -26      351.73      381.90     12.77 o
   5   2 -26      616.58      658.10     12.73 o
   6   2 -26       93.41       95.44      8.40 o
   7   2 -26        7.22       17.44      7.04 o
   8   2 -26       65.46       79.70     10.85 o
   1   3 -26      696.19      623.69    163.50 o
   2   3 -26      355.34      339.84     10.07 o
   3   3 -26      170.59      139.09     12.68 o
   4   3 -26       61.16       68.24     10.64 o
   5   3 -26      129.78      141.85     11.08 o
   6   3 -26      159.14      157.95      8.25 o
   7   3 -26       21.43       10.01      8.76 o
   8   3 -26       10.17        9.81      7.29 o
   0   4 -26      147.81      129.56     11.31 o
   1   4 -26      122.90      154.91      9.15 o
   2   4 -26       15.66        4.76     10.68 o
   3   4 -26        0.36       28.63     10.38 o
   4   4 -26      170.81      179.95     24.15 o
   5   4 -26        8.78       25.78      8.53 o
   6   4 -26       83.93       70.67      9.20 o
   7   4 -26       22.38       45.25      9.21 o
   8   4 -26        0.06       13.20      7.17 o
   1   5 -26      145.64      131.47     10.90 o
   2   5 -26       76.20       62.80     14.37 o
   3   5 -26      176.24      206.64     11.16 o
   4   5 -26       81.43       87.50     11.13 o
   5   5 -26       55.61       54.30     10.44 o
   6   5 -26       57.11       73.02     12.46 o
   7   5 -26        4.70        5.02     16.01 o
   8   5 -26       59.63       66.11      9.96 o
   0   6 -26      259.48      208.32     15.71 o
   1   6 -26       86.66      108.08      7.78 o
   2   6 -26      186.69      151.65      9.25 o
   3   6 -26      165.22      202.23      9.06 o
   4   6 -26      126.86      133.25      9.04 o
   5   6 -26       22.02       43.45     13.29 o
   6   6 -26       51.03       72.47      8.51 o
   7   6 -26       71.24       86.48     10.31 o
   8   6 -26        5.83       20.97      9.63 o
   1   7 -26       54.89       45.33      9.51 o
   2   7 -26       36.27       54.57      8.49 o
   3   7 -26       41.57       76.30      8.59 o
   4   7 -26       58.06       61.82     12.32 o
   5   7 -26        4.73       13.42      8.52 o
   6   7 -26       48.08       60.22      8.46 o
   7   7 -26        6.70       13.18     20.29 o
   0   8 -26      349.82      349.42     11.65 o
   1   8 -26      360.86      360.14      9.79 o
   2   8 -26      194.71      212.10     26.10 o
   3   8 -26       19.88       19.41     23.48 o
   4   8 -26       57.50       92.13     10.48 o
   5   8 -26      156.53      139.01      8.82 o
   6   8 -26        4.08        8.46     15.58 o
   7   8 -26       82.35       57.47      8.28 o
   1   9 -26       27.14       -0.58      8.80 o
   2   9 -26       10.00        4.69     23.97 o
   3   9 -26        4.61       -3.18     10.09 o
   4   9 -26      111.06       95.43     22.57 o
   5   9 -26       81.86       89.83     14.50 o
   6   9 -26       11.63       25.87     25.44 o
   0  10 -26       71.32      100.61     10.89 o
   1  10 -26       20.56       20.88     10.48 o
   2  10 -26      342.64      412.39     14.59 o
   3  10 -26        7.91       -2.64      7.40 o
   4  10 -26       58.42       62.90      8.44 o
   5  10 -26       11.63       19.53      8.21 o
   6  10 -26       24.30       15.23     24.36 o
   1  11 -26       15.46       -0.79     18.40 o
   2  11 -26        4.31       -7.31      7.31 o
   3  11 -26       20.92       40.44     10.24 o
   4  11 -26      127.52      101.25     10.49 o
   5  11 -26       21.39        1.06     17.44 o
   0  12 -26      237.81      216.03     11.35 o
   1  12 -26       74.35       55.75     35.06 o
   2  12 -26      227.25      234.70     11.12 o
   3  12 -26        5.57       25.94     10.08 o
   4  12 -26       40.48       46.50     10.23 o
   1  13 -26      119.22      137.85     13.18 o
   2  13 -26        1.64        9.81     14.32 o
   3  13 -26        1.46       29.58     10.78 o
   0  14 -26      309.26      302.72     16.33 o
   1  14 -26       41.11       33.94     11.00 o
   1   0 -25     1176.70     1201.26     15.28 o
   3   0 -25      328.49      355.12     14.01 o
   5   0 -25       69.31       62.38      8.13 o
   7   0 -25       18.34       13.02      7.49 o
   9   0 -25      164.36      142.99     15.74 o
   1   1 -25      202.59      191.78      8.54 o
   2   1 -25      156.27      195.25      8.78 o
   3   1 -25      163.88      161.12      8.38 o
   4   1 -25      147.85      142.85      6.90 o
   5   1 -25      134.52      147.85      6.94 o
   6   1 -25       69.39       73.02      5.87 o
   7   1 -25       65.23       58.56      5.72 o
   8   1 -25        9.05       -5.84      7.54 o
   9   1 -25        4.16        6.20     11.41 o
   0   2 -25      481.55      439.82     18.38 o
   1   2 -25      139.47      160.00      8.62 o
   2   2 -25       38.03       47.99      8.54 o
   3   2 -25       22.19       25.45      8.16 o
   4   2 -25        8.04       15.43      7.92 o
   5   2 -25      507.55      545.20     12.69 o
   6   2 -25        7.10       10.64      7.17 o
   7   2 -25       21.10       30.55      6.09 o
   8   2 -25       59.87       53.58     11.65 o
   9   2 -25       10.35        6.63     11.34 o
   1   3 -25      861.97      858.02     24.31 o
   2   3 -25      196.65      211.21     11.12 o
   3   3 -25      140.12      129.78      9.11 o
   4   3 -25      104.53      107.66     13.11 o
   5   3 -25       99.91      123.92      9.07 o
   6   3 -25       42.31       41.28      8.75 o
   7   3 -25       25.96       20.70      7.06 o
   8   3 -25       17.32       19.62      7.39 o
   9   3 -25       40.59       21.11      7.46 o
   0   4 -25      618.46      630.33     17.47 o
   1   4 -25       70.28       82.10     10.86 o
   2   4 -25       79.23       95.94     10.75 o
   3   4 -25       40.39       19.05     12.98 o
   4   4 -25        1.46       29.80     10.34 o
   5   4 -25       27.72       11.14      8.86 o
   6   4 -25        1.60       23.22     10.52 o
   7   4 -25      382.00      383.15     13.45 o
   8   4 -25        8.20        7.63      8.82 o
   1   5 -25      156.95      191.38     10.74 o
   2   5 -25      157.27      145.08     10.86 o
   3   5 -25       68.25       78.48      8.95 o
   4   5 -25       58.92       57.67     10.86 o
   5   5 -25       38.06       17.49     18.82 o
   6   5 -25      171.86      186.68     10.71 o
   7   5 -25       27.28       67.23     23.42 o
   8   5 -25       34.36       28.62      6.46 o
   0   6 -25     1167.93     1131.76     15.33 o
   1   6 -25      217.22      249.91     11.09 o
   2   6 -25       87.78      104.68     12.61 o
   3   6 -25        6.38       16.02     21.46 o
   4   6 -25      594.66      633.66     11.83 o
   5   6 -25       21.34       25.25      8.59 o
   6   6 -25      231.91      266.16     11.02 o
   7   6 -25       61.92       80.95     10.37 o
   8   6 -25       27.46       23.34      8.11 o
   1   7 -25       28.83       13.28     14.43 o
   2   7 -25      233.87      245.76     27.34 o
   3   7 -25       95.21      129.77     19.84 o
   4   7 -25        2.54       22.19     16.10 o
   5   7 -25        1.81       12.81     22.13 o
   6   7 -25       11.25       17.65     25.95 o
   7   7 -25       41.06       42.48     10.25 o
   8   7 -25       74.46       80.87     20.82 o
   0   8 -25       65.05       31.74     14.70 o
   1   8 -25       38.77       32.31     10.75 o
   2   8 -25       35.50       54.06      8.62 o
   3   8 -25       17.87        8.45     22.23 o
   4   8 -25        5.61       10.37      8.36 o
   5   8 -25       10.61       21.74     13.68 o
   6   8 -25        2.73       26.67     13.69 o
   7   8 -25       16.43       -7.14     12.98 o
   1   9 -25       41.72       79.05     16.76 o
   2   9 -25       19.01       25.20     21.91 o
   3   9 -25        1.17       -5.60     14.08 o
   4   9 -25        6.48       22.38     12.12 o
   5   9 -25      332.40      310.50      9.52 o
   6   9 -25       36.39       29.52      8.41 o
   7   9 -25       48.59       65.94      9.87 o
   0  10 -25        3.92      -15.03     15.03 o
   1  10 -25      276.54      302.25     26.90 o
   2  10 -25        9.18       28.91     10.32 o
   3  10 -25       18.87        6.62     11.90 o
   4  10 -25        1.52       26.13     10.21 o
   5  10 -25       57.03       80.59     14.20 o
   6  10 -25      140.66      148.01     17.24 o
   1  11 -25      113.65      107.24      8.78 o
   2  11 -25      115.97      116.29     22.34 o
   3  11 -25       16.21       12.15      8.49 o
   4  11 -25        2.64       16.57     16.13 o
   5  11 -25      102.53      101.32     15.19 o
   6  11 -25       18.49       48.79      9.80 o
   0  12 -25      368.69      275.34     15.77 o
   1  12 -25      107.63       98.95     25.65 o
   2  12 -25       54.16       73.71     10.57 o
   3  12 -25       53.31       33.39      7.36 o
   4  12 -25       20.21       20.72      7.27 o
   5  12 -25       21.39       21.67      8.33 o
   1  13 -25      121.82      145.83     23.86 o
   2  13 -25        5.61       -5.09     31.44 o
   3  13 -25       33.19       59.98      8.48 o
   4  13 -25       28.65       18.32     22.51 o
   0  14 -25      168.00      138.96     15.61 o
   1  14 -25        8.07       10.42     20.76 o
   2  14 -25       27.10       49.53      8.33 o
   0   0 -24       20.51       25.37     15.10 o
   2   0 -24     3637.79     3586.35     41.27 o
   4   0 -24      533.58      583.18     13.51 o
   6   0 -24      501.18      475.12     10.07 o
   8   0 -24      277.81      289.25     12.53 o
   1   1 -24       28.84       40.27      8.21 o
   2   1 -24      136.92      140.17      8.82 o
   3   1 -24      412.23      394.15      8.96 o
   4   1 -24      438.43      412.18      8.19 o
   5   1 -24       19.53       28.38      6.50 o
   6   1 -24       14.52       12.91      6.45 o
   7   1 -24       40.93       39.60      8.04 o
   8   1 -24       10.13        4.89      7.49 o
   9   1 -24       48.57       75.30      9.63 o
   0   2 -24     1009.27     1037.09     28.33 o
   1   2 -24       34.44       19.74      7.15 o
   2   2 -24       26.39       29.89      8.32 o
   3   2 -24      747.03      650.04     10.80 o
   4   2 -24       72.61       71.63      6.93 o
   5   2 -24       38.85       36.45      6.66 o
   6   2 -24       11.21       11.89      8.07 o
   7   2 -24       93.51       74.27     14.83 o
   8   2 -24        3.99       13.30      9.03 o
   9   2 -24        0.52       -4.54      7.17 o
   1   3 -24      246.46      276.61     19.19 o
   2   3 -24      119.98      103.45      8.86 o
   3   3 -24       64.51       63.16     19.09 o
   4   3 -24      104.88       80.30      7.90 o
   5   3 -24      161.02      199.40      9.84 o
   6   3 -24       45.82       53.39      7.33 o
   7   3 -24        6.16       13.05     11.53 o
   8   3 -24        1.53       28.82     11.21 o
   9   3 -24        9.80       -7.20      7.20 o
   0   4 -24      154.78      156.94     15.28 o
   1   4 -24      397.58      397.29     13.69 o
   2   4 -24       14.14        1.19     22.77 o
   3   4 -24      324.75      342.19     11.48 o
   4   4 -24       37.00       70.21     10.74 o
   5   4 -24     1119.17     1126.39     12.03 o
   6   4 -24       85.56       59.49      8.21 o
   7   4 -24       26.19       26.52     11.79 o
   8   4 -24       46.04       52.03      7.98 o
   9   4 -24      112.69       67.47      8.86 o
   1   5 -24       97.34      101.89      9.08 o
   2   5 -24      530.65      562.76     11.88 o
   3   5 -24       59.08       55.96      8.73 o
   4   5 -24       96.50      119.21     10.78 o
   5   5 -24        7.71        4.51     41.05 o
   6   5 -24       24.35       46.13     23.91 o
   7   5 -24       97.27      139.30     10.86 o
   8   5 -24       30.59       40.46     11.78 o
   9   5 -24        7.72       11.10      7.18 o
   0   6 -24      226.02      227.38     15.60 o
   1   6 -24      299.53      396.28     17.60 o
   2   6 -24      100.51      129.53      7.71 o
   3   6 -24      108.20      142.39     15.05 o
   4   6 -24       60.59       58.93     10.61 o
   5   6 -24      149.19      143.46     10.91 o
   6   6 -24       47.76       61.84      8.54 o
   7   6 -24       15.30        5.60     13.67 o
   8   6 -24       89.75       59.74     18.09 o
   1   7 -24      779.54      751.05     25.78 o
   2   7 -24      198.01      209.89     10.90 o
   3   7 -24       50.56       69.06     10.43 o
   4   7 -24       32.23       42.81     11.62 o
   5   7 -24      228.90      260.52     11.08 o
   6   7 -24       30.94       36.84      8.39 o
   7   7 -24       61.18       78.19     10.38 o
   8   7 -24       32.86       37.29     10.03 o
   0   8 -24      137.84      129.88     15.15 o
   1   8 -24       50.20       61.80     10.33 o
   2   8 -24       21.03       46.55     27.74 o
   3   8 -24      681.34      643.16     12.27 o
   4   8 -24       23.75       56.79     19.92 o
   5   8 -24       22.53       10.89      8.61 o
   6   8 -24        4.99        8.08     14.34 o
   7   8 -24       17.05       24.43      8.22 o
   8   8 -24      237.84      184.12     15.57 o
   1   9 -24      124.03      128.30      8.63 o
   2   9 -24       51.45       70.50     10.36 o
   3   9 -24      205.15      178.06     33.51 o
   4   9 -24       76.11       81.06      8.94 o
   5   9 -24        7.66       14.64     10.23 o
   6   9 -24      165.97      170.17     28.04 o
   7   9 -24       16.91       28.24      8.17 o
   0  10 -24      135.05      151.96     14.91 o
   1  10 -24      222.24      254.42      8.81 o
   2  10 -24       84.72       97.81     19.67 o
   3  10 -24       24.77        9.93     13.83 o
   4  10 -24       45.80       69.29     17.68 o
   5  10 -24       38.69       60.13     17.37 o
   6  10 -24       39.93       37.82     10.32 o
   7  10 -24        3.99        2.49     23.43 o
   1  11 -24       76.84       97.01     33.71 o
   2  11 -24       59.67       58.29     26.96 o
   3  11 -24        1.36       30.85     10.10 o
   4  11 -24       56.58       69.58      8.57 o
   5  11 -24       18.74        8.70      7.38 o
   6  11 -24        7.23        6.78     22.90 o
   0  12 -24      472.47      517.39     16.65 o
   1  12 -24       36.21        8.17     10.31 o
   2  12 -24       60.90       49.34      7.55 o
   3  12 -24       17.08       13.44     12.65 o
   4  12 -24      143.63      152.04     26.51 o
   5  12 -24       15.42       14.39     17.81 o
   1  13 -24        7.06       -9.40      9.40 o
   2  13 -24      114.13       76.19     10.60 o
   3  13 -24        4.36       14.00      8.27 o
   4  13 -24       11.27        0.59      8.29 o
   0  14 -24        3.27       29.09     15.32 o
   1  14 -24      144.70      134.11      7.83 o
   2  14 -24       44.34       62.35     11.70 o
   3  14 -24       19.85       36.83     25.05 o
   1   0 -23      525.29      459.15     14.08 o
   3   0 -23      100.79      100.57     12.08 o
   5   0 -23        2.94       -0.82     14.34 o
   7   0 -23       86.96       78.16     10.70 o
   9   0 -23        7.05       38.15     14.89 o
   1   1 -23      540.83      522.69     10.01 o
   2   1 -23      911.28      933.62     12.38 o
   3   1 -23       85.78       79.43      8.60 o
   4   1 -23      342.96      369.67      7.26 o
   5   1 -23      407.38      414.16      7.22 o
   6   1 -23        8.33       10.53      6.24 o
   7   1 -23       61.72       76.65      6.88 o
   8   1 -23       10.24        9.63      7.57 o
   9   1 -23       38.24       57.79     10.93 o
   0   2 -23      358.06      289.87     13.07 o
   1   2 -23       37.67       33.24      8.63 o
   2   2 -23       21.04       23.44      8.20 o
   3   2 -23       80.48       81.03      7.24 o
   4   2 -23       11.18       12.40      7.44 o
   5   2 -23       95.63       93.55      7.22 o
   6   2 -23        3.57        7.61     13.46 o
   7   2 -23       28.94       24.82      9.27 o
   8   2 -23      164.69      191.76     12.28 o
   9   2 -23        2.32       -0.47      8.45 o
   1   3 -23      668.56      631.35     20.63 o
   2   3 -23      335.41      365.63      9.97 o
   3   3 -23      734.16      693.16     11.37 o
   4   3 -23      142.56      159.30     31.91 o
   5   3 -23      118.63      131.88      9.18 o
   6   3 -23       98.92      111.66     13.12 o
   7   3 -23       22.59       40.62     11.68 o
   8   3 -23        2.93        8.53      8.51 o
   9   3 -23        0.78       -7.54      8.45 o
   0   4 -23       46.06       22.72     15.02 o
   1   4 -23      325.77      320.01     17.17 o
   2   4 -23      192.99      175.42     16.40 o
   3   4 -23     1401.06     1400.38     12.76 o
   4   4 -23      655.65      611.72     12.25 o
   5   4 -23       21.44       43.03     10.65 o
   6   4 -23       60.11       49.31      8.67 o
   7   4 -23       17.11       12.11     11.61 o
   8   4 -23       37.78       63.73      9.25 o
   9   4 -23        8.92        0.12      7.42 o
   1   5 -23      174.80      177.86     11.06 o
   2   5 -23      560.57      577.96     12.05 o
   3   5 -23      691.22      711.34     10.56 o
   4   5 -23       46.79       58.23      8.67 o
   5   5 -23       30.28       58.35     10.87 o
   6   5 -23       25.03       40.02      7.42 o
   7   5 -23       27.45       44.87     13.10 o
   8   5 -23       21.87       38.66     11.30 o
   9   5 -23       11.49       -9.46      9.73 o
   0   6 -23      194.89      142.84     11.25 o
   1   6 -23       22.12       22.59      7.54 o
   2   6 -23       69.27       75.24      7.45 o
   3   6 -23      208.03      217.07     10.81 o
   4   6 -23       61.10       58.04     10.73 o
   5   6 -23       96.83       89.58     11.13 o
   6   6 -23       28.43       30.83     20.15 o
   7   6 -23       24.53       18.50     14.81 o
   8   6 -23      129.80      127.09     12.17 o
   9   6 -23        6.17       17.67      7.84 o
   1   7 -23      716.24      754.10     34.34 o
   2   7 -23      407.04      396.10     12.06 o
   3   7 -23      135.55      125.72     15.65 o
   4   7 -23        8.26       24.55     10.30 o
   5   7 -23      137.83      136.38      8.71 o
   6   7 -23       26.69       38.45     11.59 o
   7   7 -23       70.69       90.41     17.33 o
   8   7 -23       76.37       57.40     12.66 o
   0   8 -23       37.00       39.59     10.35 o
   1   8 -23      316.89      324.72      9.11 o
   2   8 -23        1.95       15.54     10.43 o
   3   8 -23      262.41      271.41     18.17 o
   4   8 -23       55.98       59.02      8.80 o
   5   8 -23       27.71       10.13     10.33 o
   6   8 -23       87.28       65.82     15.95 o
   7   8 -23       47.77       47.53     10.30 o
   8   8 -23       13.36       53.70     10.01 o
   1   9 -23      303.03      333.83     11.23 o
   2   9 -23      427.19      401.63     20.14 o
   3   9 -23      434.46      467.77     15.91 o
   4   9 -23      128.68      150.94     18.98 o
   5   9 -23      123.35      114.34      8.82 o
   6   9 -23        4.62       43.01     25.37 o
   7   9 -23        2.79      -11.16     11.16 o
   8   9 -23       18.89       22.02      8.76 o
   0  10 -23       76.57        5.95     14.81 o
   1  10 -23      119.91       96.18      8.94 o
   2  10 -23       38.12       45.02     14.79 o
   3  10 -23      331.34      365.46     11.25 o
   4  10 -23      200.74      230.42     19.35 o
   5  10 -23       57.61       42.84      8.36 o
   6  10 -23       51.51       86.53     36.91 o
   7  10 -23       76.96       77.93     11.16 o
   1  11 -23       39.96       54.62      8.75 o
   2  11 -23      330.25      315.07     18.17 o
   3  11 -23      183.82      238.69      9.16 o
   4  11 -23       46.31       43.18     15.52 o
   5  11 -23        1.05       14.02     10.33 o
   6  11 -23       31.57       26.88      8.18 o
   0  12 -23      155.88      171.47     15.17 o
   1  12 -23       92.48       91.61     10.58 o
   2  12 -23      226.85      233.18     11.17 o
   3  12 -23        0.42      -19.30     19.30 o
   4  12 -23       21.76       43.00     13.28 o
   5  12 -23        4.42        9.84      8.32 o
   6  12 -23       24.26       51.46     20.72 o
   1  13 -23       20.49       29.36     24.78 o
   2  13 -23       57.26       34.65      8.75 o
   3  13 -23       10.45       56.05     29.56 o
   4  13 -23      174.37      146.25     10.60 o
   5  13 -23        6.54       13.44      8.23 o
   0  14 -23      429.18      390.58     16.45 o
   1  14 -23       13.90       13.31      7.40 o
   2  14 -23       90.02       86.90      8.79 o
   3  14 -23      116.13      128.43      8.90 o
   4  14 -23      129.09      114.37      7.86 o
   1  15 -23        6.30        8.32     10.68 o
   2  15 -23      141.18      138.03     10.82 o
   0   0 -22      793.32      674.19     18.99 o
   2   0 -22      124.58      118.78     12.58 o
   4   0 -22      382.28      348.20     12.47 o
   6   0 -22      267.65      262.96     31.18 o
   8   0 -22      318.92      343.38      9.68 o
  10   0 -22      121.68      138.32     15.22 o
   1   1 -22      943.01      929.20     20.41 o
   2   1 -22      833.03      833.98     10.37 o
   3   1 -22      236.89      242.11      7.72 o
   4   1 -22      651.17      638.65     18.34 o
   5   1 -22      599.86      610.58      9.79 o
   6   1 -22       52.37       89.11      9.30 o
   7   1 -22      193.76      213.06      8.26 o
   8   1 -22       14.02       26.74      8.66 o
   9   1 -22       22.49       39.29     18.15 o
  10   1 -22       60.47       61.52     10.50 o
   0   2 -22       99.64      111.86     12.55 o
   1   2 -22     2020.41     1927.71     35.82 o
   2   2 -22       87.05       93.79      8.65 o
   3   2 -22      202.03      210.14      7.56 o
   4   2 -22      595.64      593.46     11.03 o
   5   2 -22      497.16      497.73      7.55 o
   6   2 -22       41.80       31.91     16.87 o
   7   2 -22      165.44      143.91      9.94 o
   8   2 -22       10.28       -2.99      7.58 o
   9   2 -22        3.73       28.01      7.35 o
  10   2 -22        5.83        7.11      7.14 o
   1   3 -22      829.95      801.33     18.31 o
   2   3 -22      593.22      630.59     16.94 o
   3   3 -22     1351.01     1304.41     14.07 o
   4   3 -22      341.68      375.13     11.71 o
   5   3 -22        7.18       -3.46     13.05 o
   6   3 -22      244.65      258.65     12.87 o
   7   3 -22       93.00      119.83      9.00 o
   8   3 -22        3.08       33.87     11.12 o
   9   3 -22       19.20       44.26      8.48 o
   0   4 -22       43.74       81.63     15.76 o
   1   4 -22      645.62      655.50     26.80 o
   2   4 -22      218.43      245.62     11.29 o
   3   4 -22      237.32      226.15      9.20 o
   4   4 -22      214.49      258.78     11.30 o
   5   4 -22      343.93      359.16      9.38 o
   6   4 -22        0.26       30.67     26.09 o
   7   4 -22      231.52      321.61     35.24 o
   8   4 -22       23.27       36.05     11.59 o
   9   4 -22      139.08      105.80      7.52 o
   1   5 -22      482.28      479.42     10.27 o
   2   5 -22       32.78       51.52     10.42 o
   3   5 -22      401.84      387.93     11.53 o
   4   5 -22      282.88      257.83      9.26 o
   5   5 -22        4.02       35.79     10.57 o
   6   5 -22       97.37       87.79      7.85 o
   7   5 -22      151.31      186.65     12.13 o
   8   5 -22       43.23       68.65      9.14 o
   9   5 -22       13.75       23.65      8.75 o
   0   6 -22      474.21      394.18     17.18 o
   1   6 -22       86.52      103.72     30.17 o
   2   6 -22       28.53       37.60      8.61 o
   3   6 -22      103.76      120.96     10.72 o
   4   6 -22      263.41      253.82     10.50 o
   5   6 -22      718.04      720.43     13.25 o
   6   6 -22      343.25      318.41     25.51 o
   7   6 -22       10.23        8.03      9.50 o
   8   6 -22        9.19       18.42     11.76 o
   9   6 -22        3.07       14.77      7.40 o
   1   7 -22     1055.99      976.52     28.25 o
   2   7 -22     1214.64     1161.84     18.84 o
   3   7 -22        5.67        1.37     14.79 o
   4   7 -22       71.08       86.81      8.67 o
   5   7 -22        4.18       23.28     10.40 o
   6   7 -22       33.58       36.21      8.62 o
   7   7 -22       37.36       23.90     10.87 o
   8   7 -22      118.23       91.54      9.54 o
   9   7 -22        3.62        8.09     10.57 o
   0   8 -22     2209.73     2257.30     21.66 o
   1   8 -22       81.79       60.62     10.39 o
   2   8 -22       69.36      112.54     27.73 o
   3   8 -22      116.06      113.39     13.75 o
   4   8 -22       34.84       47.42      8.32 o
   5   8 -22      101.54      106.49      8.90 o
   6   8 -22      117.90      117.80      7.59 o
   7   8 -22        9.23       -7.16      9.11 o
   8   8 -22       53.74       40.47     12.35 o
   1   9 -22       25.82        0.94     10.32 o
   2   9 -22      140.65      151.63     11.69 o
   3   9 -22       73.06      100.25     14.95 o
   4   9 -22        1.37       18.67     10.36 o
   5   9 -22      111.47       99.46      7.69 o
   6   9 -22      119.03      175.68     12.24 o
   7   9 -22       15.74       15.79     21.80 o
   8   9 -22       13.03       26.99     10.09 o
   0  10 -22       19.08       30.82     10.83 o
   1  10 -22       91.70       78.95     15.28 o
   2  10 -22       29.55       57.30     16.86 o
   3  10 -22       28.08       46.25     10.73 o
   4  10 -22      581.31      586.92     37.17 o
   5  10 -22       45.47       65.50     26.86 o
   6  10 -22       46.78       49.84      8.63 o
   7  10 -22       85.57      103.83     10.22 o
   1  11 -22      367.29      337.46      9.45 o
   2  11 -22      159.06      178.78     10.78 o
   3  11 -22      372.12      394.13     16.53 o
   4  11 -22       23.46       42.63     22.39 o
   5  11 -22       35.05       38.99      7.31 o
   6  11 -22       10.14       28.10     10.34 o
   7  11 -22       37.71       19.25     10.07 o
   0  12 -22        1.34      -14.59     14.59 o
   1  12 -22     1221.88     1229.43     13.40 o
   2  12 -22       95.29       86.93      8.70 o
   3  12 -22        6.51       -0.37      8.42 o
   4  12 -22       33.65       18.67      7.51 o
   5  12 -22       28.63        9.62     10.20 o
   6  12 -22       34.68       35.42     21.91 o
   1  13 -22       13.54       17.09      7.59 o
   2  13 -22        0.07        4.29     15.91 o
   3  13 -22       69.97       99.07     17.85 o
   4  13 -22        3.12      -10.23     10.23 o
   5  13 -22       11.53       10.74     23.75 o
   0  14 -22       37.07       61.67     15.19 o
   1  14 -22        8.37       -8.67      8.67 o
   2  14 -22        6.07       40.47     25.60 o
   3  14 -22      283.35      332.85     27.99 o
   4  14 -22       24.67       38.21     25.09 o
   1  15 -22        1.97       14.72     16.08 o
   2  15 -22      121.20      107.75     22.93 o
   3  15 -22       45.75       47.88     14.67 o
   1   0 -21     1530.65     1291.33     31.45 o
   3   0 -21      815.75      789.95     13.81 o
   5   0 -21      484.39      471.16     16.38 o
   7   0 -21      327.69      374.03     14.23 o
   9   0 -21      223.63      233.22     16.18 o
   1   1 -21      301.39      284.75      8.97 o
   2   1 -21     1596.78     1681.00     18.13 o
   3   1 -21      183.63      182.40      7.55 o
   4   1 -21      511.90      538.37      8.40 o
   5   1 -21      159.61      157.41     12.52 o
   6   1 -21      106.31      124.95      7.93 o
   7   1 -21      152.60      142.12      7.73 o
   8   1 -21        3.59       -7.58     13.97 o
   9   1 -21      104.52       94.97      8.96 o
  10   1 -21        7.23       14.93     10.55 o
   0   2 -21      227.16      274.97     10.53 o
   1   2 -21       55.41       40.93      8.62 o
   2   2 -21     1569.34     1538.77     25.03 o
   3   2 -21      262.34      276.27      8.35 o
   4   2 -21       40.81       55.57      7.43 o
   5   2 -21      218.66      216.63     11.20 o
   6   2 -21      627.45      580.91     13.37 o
   7   2 -21        7.42        2.70      7.27 o
   8   2 -21       69.84       93.84      7.74 o
   9   2 -21       34.03       43.08      7.36 o
  10   2 -21        7.75        9.70      6.38 o
   1   3 -21       60.61       58.72     12.23 o
   2   3 -21      369.93      364.37      9.37 o
   3   3 -21      599.88      604.08     12.66 o
   4   3 -21       96.62      103.49      9.32 o
   5   3 -21       23.69       20.18      6.46 o
   6   3 -21      655.72      714.61     16.66 o
   7   3 -21       26.78       32.78      8.98 o
   8   3 -21       78.14       89.13     11.36 o
   9   3 -21       75.75       90.18      8.77 o
  10   3 -21       16.87        3.32      6.97 o
   0   4 -21      861.91      839.97     14.67 o
   1   4 -21       23.78       13.07     10.89 o
   2   4 -21       15.21       44.36     10.80 o
   3   4 -21      315.92      311.47     14.60 o
   4   4 -21      162.92      154.49     15.54 o
   5   4 -21      136.85      171.03      8.17 o
   6   4 -21       30.77       27.23      9.69 o
   7   4 -21      161.88      183.45      9.22 o
   8   4 -21       46.56       90.81     15.07 o
   9   4 -21      174.28      176.00     25.04 o
  10   4 -21        2.62       -1.36      6.99 o
   1   5 -21     1583.68     1582.41     30.93 o
   2   5 -21        1.60       17.74     10.83 o
   3   5 -21      483.20      520.45     17.71 o
   4   5 -21      461.74      525.38     10.40 o
   5   5 -21      103.17      126.18     10.27 o
   6   5 -21      164.56      179.14     13.92 o
   7   5 -21      119.63      115.34     11.96 o
   8   5 -21       68.96      101.68     14.91 o
   9   5 -21       52.39       51.26      8.96 o
   0   6 -21     3292.51     3203.55     24.56 o
   1   6 -21      310.77      302.71      9.65 o
   2   6 -21      996.60     1021.86     11.68 o
   3   6 -21      631.83      567.77     16.71 o
   4   6 -21      103.17      136.76     24.69 o
   5   6 -21       80.81       74.05     19.56 o
   6   6 -21       69.89      109.39     26.75 o
   7   6 -21      284.57      319.69     10.07 o
   8   6 -21      143.74      148.27      9.61 o
   9   6 -21       47.19       57.25     14.21 o
   1   7 -21       60.23       86.32      8.78 o
   2   7 -21      903.07      909.28     12.51 o
   3   7 -21       61.30       51.90      7.23 o
   4   7 -21       46.70       36.06     18.97 o
   5   7 -21       38.83       36.88     14.22 o
   6   7 -21       91.88       90.64     26.83 o
   7   7 -21      155.89      152.97     20.35 o
   8   7 -21       42.32       62.57     11.67 o
   9   7 -21       64.29       62.78     15.13 o
   0   8 -21      360.45      382.88     16.13 o
   1   8 -21      278.60      334.71     10.96 o
   2   8 -21        8.18       32.72     12.05 o
   3   8 -21      227.13      271.12     16.52 o
   4   8 -21        7.91       12.30     10.54 o
   5   8 -21      195.12      201.46      9.68 o
   6   8 -21       46.39       54.11      8.60 o
   7   8 -21       92.46       94.75     10.75 o
   8   8 -21      242.42      250.21     12.35 o
   1   9 -21        5.72       16.03      8.26 o
   2   9 -21       92.26       76.81     19.23 o
   3   9 -21      210.47      235.79     23.20 o
   4   9 -21       94.98       97.61      8.67 o
   5   9 -21        2.00       -7.77     10.36 o
   6   9 -21       44.02       39.21      8.53 o
   7   9 -21       40.01       34.29     10.37 o
   8   9 -21        5.04       -2.30     12.17 o
   0  10 -21      595.41      546.55     12.63 o
   1  10 -21       39.66       73.49      8.68 o
   2  10 -21      446.03      369.86      9.50 o
   3  10 -21       33.97       37.45      8.71 o
   4  10 -21      326.76      310.89     15.80 o
   5  10 -21       41.81       42.71     11.88 o
   6  10 -21       37.84       48.15      8.58 o
   7  10 -21        1.99        3.72     13.23 o
   8  10 -21        0.19       11.84      8.01 o
   1  11 -21      144.08      162.79     19.00 o
   2  11 -21        5.44       33.89     10.52 o
   3  11 -21       58.75      111.53     22.10 o
   4  11 -21      220.46      188.59      8.91 o
   5  11 -21       55.23       74.74     10.25 o
   6  11 -21       38.75       24.16      7.30 o
   7  11 -21      201.97      165.81     16.72 o
   0  12 -21      114.51      125.56     14.76 o
   1  12 -21       96.44       65.31     17.90 o
   2  12 -21       55.89       83.35     16.82 o
   3  12 -21       10.38       14.53      8.38 o
   4  12 -21      231.43      284.06     37.42 o
   5  12 -21        7.25       -0.30      8.38 o
   6  12 -21       60.94       52.63      9.49 o
   1  13 -21        6.71       32.05     22.12 o
   2  13 -21      120.98      153.85     17.27 o
   3  13 -21      122.94      115.64     28.59 o
   4  13 -21       82.92       67.38      9.91 o
   5  13 -21        4.31       28.89     13.80 o
   6  13 -21        9.78       11.51     10.16 o
   0  14 -21       73.15       85.54     15.11 o
   1  14 -21        1.57        5.54      8.51 o
   2  14 -21      153.36      182.46     10.74 o
   3  14 -21       50.15       55.55      8.42 o
   4  14 -21        9.64       12.06     12.58 o
   5  14 -21       17.00       11.21      7.18 o
   1  15 -21       60.08       69.92      7.96 o
   2  15 -21       59.48       57.93     15.96 o
   3  15 -21       49.80       48.93      8.75 o
   0  16 -21       21.22       -3.51     11.25 o
   1  16 -21       30.64       29.55     10.79 o
   2   0 -20      413.09      343.31     13.70 o
   4   0 -20     2304.32     2268.54     17.03 o
   6   0 -20       88.17       67.74     10.67 o
   8   0 -20       26.22       -1.08     10.58 o
  10   0 -20       46.66       48.22     14.65 o
   1   1 -20      327.74      330.06      9.16 o
   2   1 -20     1034.37     1050.12     16.15 o
   3   1 -20       98.60      103.36      7.46 o
   4   1 -20      286.14      280.08      7.93 o
   5   1 -20      121.55      113.95      7.65 o
   6   1 -20      171.21      166.63      8.08 o
   7   1 -20      235.56      251.26      8.05 o
   8   1 -20       77.28       78.55     12.53 o
   9   1 -20      119.72      119.16      8.19 o
  10   1 -20        7.70       -7.60      7.60 o
   0   2 -20      187.04      238.07     18.65 o
   1   2 -20      253.95      241.05      7.93 o
   2   2 -20      117.75       96.83      9.52 o
   3   2 -20        5.41       -7.93      7.93 o
   4   2 -20      326.82      304.41      7.42 o
   5   2 -20        5.00       14.11      9.01 o
   6   2 -20        5.17       -5.96     11.15 o
   7   2 -20      149.83      155.88      8.10 o
   8   2 -20      244.68      239.84      8.19 o
   9   2 -20       72.02       85.89      6.94 o
  10   2 -20       20.64       30.04      7.88 o
   1   3 -20      513.55      517.66     27.83 o
   2   3 -20      212.94      212.20      8.42 o
   3   3 -20      666.86      677.77     11.34 o
   4   3 -20      215.80      189.62      8.39 o
   5   3 -20      101.89       77.69     10.51 o
   6   3 -20      616.68      602.02     23.07 o
   7   3 -20        4.36       20.82     17.62 o
   8   3 -20      168.26      189.76      8.00 o
   9   3 -20      110.53      103.73      8.86 o
  10   3 -20       16.91       12.93     12.79 o
   0   4 -20        9.72        4.19     15.27 o
   1   4 -20      839.96      877.61     13.47 o
   2   4 -20        4.56        2.96     28.27 o
   3   4 -20        8.78        4.16      9.06 o
   4   4 -20       35.27       17.25     13.94 o
   5   4 -20       74.88       97.32     12.62 o
   6   4 -20      107.25      102.08      9.51 o
   7   4 -20       42.64       20.65      9.58 o
   8   4 -20       54.07       55.12     10.85 o
   9   4 -20       25.88       45.75      8.55 o
  10   4 -20        0.23       17.99      8.11 o
   1   5 -20      659.19      673.69     10.82 o
   2   5 -20     1524.15     1512.31     15.08 o
   3   5 -20      898.87      940.39     37.80 o
   4   5 -20      733.98      751.09     12.41 o
   5   5 -20      650.40      664.56     11.15 o
   6   5 -20      771.44      738.95     25.44 o
   7   5 -20      281.03      280.58     13.48 o
   8   5 -20      123.77      128.89      9.97 o
   9   5 -20       52.22       39.41     11.12 o
  10   5 -20       10.10        8.89      8.09 o
   0   6 -20     2969.91     2987.85     25.53 o
   1   6 -20      162.98      179.58     13.99 o
   2   6 -20      185.73      165.02      9.44 o
   3   6 -20       10.99       25.09      8.48 o
   4   6 -20      474.60      484.44     23.25 o
   5   6 -20        4.28       17.50      8.69 o
   6   6 -20      120.70      111.37     12.89 o
   7   6 -20       19.55       24.26     11.34 o
   8   6 -20       10.90       22.69     14.74 o
   9   6 -20      113.15       92.83     14.83 o
   1   7 -20      239.94      248.41      9.40 o
   2   7 -20      116.27      108.58     14.47 o
   3   7 -20       18.94       24.20     34.34 o
   4   7 -20       17.21       43.92     10.13 o
   5   7 -20       20.68       50.18     10.60 o
   6   7 -20      207.24      201.86     13.87 o
   7   7 -20      110.11      153.20     31.34 o
   8   7 -20      111.79      121.09     30.73 o
   9   7 -20       74.12       58.66     10.43 o
   0   8 -20      421.03      450.61     16.77 o
   1   8 -20       72.03      116.09      8.71 o
   2   8 -20     1109.73     1133.62     19.55 o
   3   8 -20      324.67      386.46      9.61 o
   4   8 -20       33.78       17.92     18.16 o
   5   8 -20       17.70       27.57     10.48 o
   6   8 -20      193.04      214.04     10.74 o
   7   8 -20      312.41      371.37     30.33 o
   8   8 -20        9.57       35.95     27.40 o
   9   8 -20       56.32       81.86     23.07 o
   1   9 -20      242.66      237.05     16.55 o
   2   9 -20      409.85      458.39      9.59 o
   3   9 -20      147.60      183.55      9.78 o
   4   9 -20      183.36      175.48      8.88 o
   5   9 -20      122.38      122.55      8.81 o
   6   9 -20       82.90      137.22     41.44 o
   7   9 -20       91.06       88.11     10.90 o
   8   9 -20       56.80       63.46      9.10 o
   0  10 -20        8.26       -9.16     10.53 o
   1  10 -20     1085.05     1082.19     51.15 o
   2  10 -20      162.49      114.91     20.34 o
   3  10 -20      397.17      407.16     30.83 o
   4  10 -20       53.19       91.98     10.21 o
   5  10 -20       33.67       26.41      8.35 o
   6  10 -20       89.88       75.62      8.59 o
   7  10 -20       10.28       19.89      8.33 o
   8  10 -20        1.69       -4.32      9.02 o
   1  11 -20       96.14      110.80     15.02 o
   2  11 -20      155.26      130.59      8.62 o
   3  11 -20       47.64       63.39     12.77 o
   4  11 -20        2.65      -16.19     32.37 o
   5  11 -20      337.43      329.23      8.19 o
   6  11 -20       32.83       41.16     12.57 o
   7  11 -20      183.30      144.55     14.75 o
   0  12 -20       52.43       50.88     14.88 o
   1  12 -20       41.31       58.86      9.20 o
   2  12 -20        0.07        9.57      8.46 o
   3  12 -20       65.53       83.27      8.68 o
   4  12 -20      199.37      205.09     12.83 o
   5  12 -20        0.90       31.61     17.43 o
   6  12 -20        5.66       26.04     10.06 o
   7  12 -20        0.97       -3.87      8.04 o
   1  13 -20       11.91       -5.61      8.69 o
   2  13 -20       47.70       75.92      8.23 o
   3  13 -20        3.91       24.85      8.33 o
   4  13 -20       79.43       74.59     13.34 o
   5  13 -20      157.04      145.30     10.55 o
   6  13 -20       88.12       67.61     14.73 o
   0  14 -20      259.46      189.60     15.61 o
   1  14 -20       47.13       73.13      8.72 o
   2  14 -20      347.12      354.02     14.04 o
   3  14 -20       27.89       14.65     10.60 o
   4  14 -20       21.80       32.27     10.51 o
   5  14 -20        5.21        0.15      8.40 o
   1  15 -20       29.32       36.20      7.47 o
   2  15 -20       22.61       15.33     11.67 o
   3  15 -20        2.10       -8.73      8.73 o
   4  15 -20       23.68       37.45      8.49 o
   0  16 -20       40.89       74.59     15.68 o
   1  16 -20       16.23       14.74      7.87 o
   2  16 -20       36.22       60.23     44.91 o
   1   0 -19      169.04      188.40     12.01 o
   3   0 -19      308.59      369.21     23.48 o
   5   0 -19        6.90       25.72     15.02 o
   7   0 -19       30.32       24.03     10.63 o
   9   0 -19       28.83       30.99     10.82 o
   1   1 -19     1107.59     1171.04     11.26 o
   2   1 -19      217.24      198.07      8.93 o
   3   1 -19      498.32      466.57      9.63 o
   4   1 -19      423.64      369.88     32.57 o
   5   1 -19        9.48       10.84      8.71 o
   6   1 -19      356.05      381.19      8.58 o
   7   1 -19      379.12      366.42     13.94 o
   8   1 -19      121.03      113.48      8.79 o
   9   1 -19       11.02        1.22      6.79 o
  10   1 -19        2.03       -1.99     20.69 o
   0   2 -19      980.35      891.60     21.63 o
   1   2 -19      218.52      204.77      8.23 o
   2   2 -19     3619.16     3813.13     18.49 o
   3   2 -19     2387.72     2622.09     38.97 o
   4   2 -19      246.76      257.92      8.18 o
   5   2 -19      192.31      147.69      9.23 o
   6   2 -19       89.92       79.73     19.53 o
   7   2 -19      127.37      131.16     10.46 o
   8   2 -19      128.09      172.82      7.97 o
   9   2 -19       10.76       13.48      6.59 o
  10   2 -19      139.26      142.62      7.62 o
   1   3 -19      353.72      359.35     13.50 o
   2   3 -19      443.79      457.02     22.18 o
   3   3 -19      523.12      529.20     12.63 o
   4   3 -19      956.56      964.10     14.19 o
   5   3 -19        7.36       30.41     11.72 o
   6   3 -19      631.04      621.73     22.29 o
   7   3 -19        8.37       17.99     10.70 o
   8   3 -19      271.46      262.39      8.23 o
   9   3 -19       65.89      101.26     13.63 o
  10   3 -19       20.13       33.42      7.48 o
   1   4 -19      181.66      167.05      9.59 o
   2   4 -19     2044.16     2080.53     41.90 o
   3   4 -19       14.82       34.00     17.71 o
   4   4 -19       98.60       75.99      7.82 o
   5   4 -19      497.34      499.92     10.92 o
   6   4 -19      276.17      286.03     12.54 o
   7   4 -19       73.76       78.32     13.44 o
   8   4 -19       84.42      101.82     10.80 o
   9   4 -19       23.31       43.65      9.04 o
  10   4 -19        3.23        1.80      7.10 o
   1   5 -19      431.56      435.73     22.90 o
   2   5 -19     2650.38     2702.21     16.72 o
   3   5 -19      589.95      546.04      9.30 o
   4   5 -19      171.73      172.27      9.04 o
   5   5 -19      140.36      125.39      9.78 o
   6   5 -19      545.64      526.71     13.76 o
   7   5 -19      417.78      342.72     26.57 o
   8   5 -19       89.24       95.16     10.92 o
   9   5 -19       89.04      104.20     25.49 o
  10   5 -19       10.42       22.63      8.23 o
   0   6 -19     8632.87     8678.20     35.40 o
   1   6 -19     1830.35     1710.07     33.60 o
   2   6 -19       43.19       50.93     11.47 o
   3   6 -19      152.23      156.64     10.61 o
   4   6 -19     1141.09     1202.32     12.97 o
   5   6 -19      217.95      243.70     15.48 o
   6   6 -19       52.24       56.88      9.38 o
   7   6 -19       15.23        9.07     10.63 o
   8   6 -19      341.20      391.89     24.01 o
   9   6 -19       69.50      127.71     20.69 o
  10   6 -19       69.09       71.26     13.24 o
   1   7 -19      215.87      230.34      8.41 o
   2   7 -19      214.25      202.13      9.28 o
   3   7 -19      215.46      209.15     12.56 o
   4   7 -19       78.89       69.71     20.93 o
   5   7 -19      229.13      278.09     19.88 o
   6   7 -19       55.25       55.41      9.48 o
   7   7 -19      124.48      116.84     11.89 o
   8   7 -19       53.50       42.78     11.51 o
   9   7 -19      146.01      141.85      8.76 o
   0   8 -19      122.59      139.96     11.01 o
   1   8 -19      580.86      588.35      9.15 o
   2   8 -19      523.82      534.11     30.34 o
   3   8 -19       25.45       19.45      8.81 o
   4   8 -19      261.77      258.08     17.01 o
   5   8 -19      377.51      438.78     11.21 o
   6   8 -19      140.28      134.35     10.22 o
   7   8 -19       19.72       44.00     11.86 o
   8   8 -19        2.17       33.82     11.27 o
   9   8 -19       14.87       12.66     10.19 o
   1   9 -19      280.69      281.03     11.34 o
   2   9 -19      157.68      164.13     10.48 o
   3   9 -19       95.62      100.70     10.29 o
   4   9 -19       47.66       76.24     10.23 o
   5   9 -19       42.97       51.21     13.08 o
   6   9 -19       66.94       68.21     10.60 o
   7   9 -19       33.59       25.61      9.66 o
   8   9 -19      140.57      130.78      9.09 o
   9   9 -19       89.65       83.50      8.80 o
   0  10 -19      131.28      143.28     11.06 o
   1  10 -19      359.22      314.39     29.75 o
   2  10 -19       18.08       33.44     19.93 o
   3  10 -19      261.89      305.09     10.86 o
   4  10 -19       37.70       45.55      8.58 o
   5  10 -19      204.19      192.80     13.79 o
   6  10 -19        2.12        6.31     16.01 o
   7  10 -19      103.11       77.26     14.73 o
   8  10 -19       14.21       10.13     11.71 o
   1  11 -19      174.54      138.10     14.53 o
   2  11 -19      108.11      104.02      7.54 o
   3  11 -19      227.01      236.18     26.70 o
   4  11 -19       96.06      105.54      8.56 o
   5  11 -19       20.02       22.19      9.99 o
   6  11 -19      127.62       97.13     14.23 o
   7  11 -19       16.20        1.48     10.18 o
   8  11 -19       60.42       47.34     14.33 o
   0  12 -19      358.88      380.45     16.40 o
   1  12 -19      120.26      120.66      8.02 o
   2  12 -19      101.38      112.68     13.77 o
   3  12 -19      153.79      167.85     10.68 o
   4  12 -19       33.55       49.00     37.67 o
   5  12 -19        0.37       47.48      8.27 o
   6  12 -19       13.06       31.17      8.19 o
   7  12 -19       11.84       36.08     10.12 o
   1  13 -19        0.45        6.46      8.59 o
   2  13 -19       25.92       44.77      8.74 o
   3  13 -19        3.48        9.90     10.29 o
   4  13 -19       12.65       35.94     47.22 o
   5  13 -19       49.41       56.82      8.57 o
   6  13 -19       46.91       68.03      8.16 o
   0  14 -19      377.04      355.56     12.08 o
   1  14 -19       42.73       64.40     26.83 o
   2  14 -19       45.73       40.72     13.72 o
   3  14 -19      119.85      137.08     12.90 o
   4  14 -19       63.65       55.04      7.70 o
   5  14 -19       51.43       46.93     22.64 o
   6  14 -19       11.24      -13.78     13.78 o
   1  15 -19       29.01       35.17      8.41 o
   2  15 -19       38.63       48.69     28.02 o
   3  15 -19        4.29       11.40     18.66 o
   4  15 -19        8.53        9.54     11.73 o
   0  16 -19       29.88       12.29     15.53 o
   1  16 -19       94.13      103.10      7.97 o
   2  16 -19       11.72       33.61      7.80 o
   3  16 -19       65.50       89.36      7.66 o
   2   0 -18     1230.61     1358.84     25.34 o
   4   0 -18      246.13      218.18     16.41 o
   6   0 -18      270.07      279.15     15.89 o
   8   0 -18      260.04      223.84      9.19 o
  10   0 -18       11.51       13.46     15.22 o
   1   1 -18      206.82      219.07      8.45 o
   2   1 -18     2880.51     2775.40     17.71 o
   3   1 -18      334.25      289.02      8.45 o
   4   1 -18      431.81      471.29     21.76 o
   5   1 -18      356.94      355.08      9.72 o
   6   1 -18      237.68      214.06      9.21 o
   7   1 -18       83.57       82.25      9.59 o
   8   1 -18       28.89       31.51      9.06 o
   9   1 -18      114.44      114.19     12.52 o
  10   1 -18       39.69       75.88     13.79 o
   0   2 -18     1253.38     1273.08     22.54 o
   1   2 -18      214.05      190.73      7.96 o
   2   2 -18     1532.27     1519.54     11.30 o
   3   2 -18      514.30      404.20      8.29 o
   4   2 -18      438.81      478.83     10.63 o
   5   2 -18      952.42      956.72     16.05 o
   6   2 -18      320.01      326.27     11.84 o
   7   2 -18        6.11       16.82      7.37 o
   8   2 -18       64.51       42.87      7.16 o
   9   2 -18      123.42      138.58     10.19 o
  10   2 -18       43.33       53.42     12.12 o
   1   3 -18      319.77      331.93     12.12 o
   2   3 -18      627.96      648.71     19.56 o
   3   3 -18      128.01      118.44     10.32 o
   4   3 -18      560.71      551.76     11.82 o
   5   3 -18      431.46      389.70     25.42 o
   6   3 -18      278.49      255.55     11.55 o
   7   3 -18       81.68      105.38     10.88 o
   8   3 -18      416.67      408.85     10.99 o
   9   3 -18       71.67       82.53      8.72 o
  10   3 -18       25.97       23.68      9.02 o
   1   4 -18     1055.01     1002.86     13.40 o
   2   4 -18      128.22      118.25     11.35 o
   3   4 -18     2572.20     2555.88     97.07 o
   4   4 -18     1250.96     1186.94     17.28 o
   5   4 -18      560.40      535.93     11.03 o
   6   4 -18       36.30       27.30     11.77 o
   7   4 -18      218.98      214.88     44.74 o
   8   4 -18       54.10       40.32     10.77 o
   9   4 -18       28.18       34.44      9.90 o
  10   4 -18       60.58       71.41     12.34 o
   1   5 -18     1529.21     1494.88     14.68 o
   2   5 -18     2000.95     1940.52     15.36 o
   3   5 -18      458.55      488.67     15.40 o
   4   5 -18      348.43      333.17      9.77 o
   5   5 -18      109.35       90.86     12.48 o
   6   5 -18      118.70      139.40     11.86 o
   7   5 -18      213.44      227.61     11.36 o
   8   5 -18       36.63       66.09     24.19 o
   9   5 -18       32.80       19.57     22.53 o
  10   5 -18       85.92       78.53      8.50 o
   0   6 -18      685.12      773.64     15.43 o
   1   6 -18     1986.49     1988.50     55.11 o
   2   6 -18      559.42      495.59     10.12 o
   3   6 -18      205.71      208.78     18.58 o
   4   6 -18      876.62      970.88     11.11 o
   5   6 -18      439.04      498.47     11.58 o
   6   6 -18       87.53      112.04     12.71 o
   7   6 -18       36.07       56.45     10.61 o
   8   6 -18      484.33      555.56     53.87 o
   9   6 -18      154.11      171.12     14.34 o
  10   6 -18       20.33       19.51      8.28 o
   1   7 -18      563.84      583.35     13.38 o
   2   7 -18       93.39      107.78     20.37 o
   3   7 -18     1108.73     1108.62     11.44 o
   4   7 -18       54.11       66.98     15.11 o
   5   7 -18      374.01      366.27     11.32 o
   6   7 -18      340.60      345.83     10.24 o
   7   7 -18      264.71      268.19     19.26 o
   8   7 -18       98.62      113.50     10.84 o
   9   7 -18       60.61       51.32      9.25 o
  10   7 -18       25.46       16.78      8.11 o
   0   8 -18      320.78      293.48     16.03 o
   1   8 -18      143.97      130.16     11.01 o
   2   8 -18      225.84      231.69      8.70 o
   3   8 -18      215.59      187.15     10.76 o
   4   8 -18       14.50       30.01      8.42 o
   5   8 -18       46.90       42.15      8.44 o
   6   8 -18      122.26      108.28      9.29 o
   7   8 -18       35.70        8.74     34.77 o
   8   8 -18       78.16      101.82     12.87 o
   9   8 -18       14.77        8.76     10.10 o
   1   9 -18      184.43      175.13      8.97 o
   2   9 -18       71.01       80.53     15.87 o
   3   9 -18      745.07      733.59     16.99 o
   4   9 -18      185.61      215.65      9.18 o
   5   9 -18       28.60      -10.34     10.34 o
   6   9 -18       37.15       18.82     18.27 o
   7   9 -18       60.74       82.54     11.39 o
   8   9 -18       25.55       27.90      8.98 o
   9   9 -18       36.12       64.47      8.86 o
   0  10 -18      570.44      693.31     16.61 o
   1  10 -18       53.71       52.20     11.30 o
   2  10 -18       38.94       56.60     12.66 o
   3  10 -18      272.79      295.37     12.07 o
   4  10 -18      395.73      440.97      9.27 o
   5  10 -18       89.70      119.40     29.89 o
   6  10 -18        4.55       31.90      8.26 o
   7  10 -18        0.20       -2.85     11.09 o
   8  10 -18        2.59        1.05     11.21 o
   1  11 -18       67.54       59.32      7.51 o
   2  11 -18       12.63       14.53     10.18 o
   3  11 -18       38.67       32.53     10.66 o
   4  11 -18       42.72       22.61      8.46 o
   5  11 -18       52.87       77.44     14.95 o
   6  11 -18      126.14      117.55      8.62 o
   7  11 -18      205.58      192.46     26.69 o
   8  11 -18       31.99       70.47     29.49 o
   0  12 -18      689.80      701.08     16.35 o
   1  12 -18      212.68      261.60      8.80 o
   2  12 -18       74.82       91.41      7.34 o
   3  12 -18       59.55       66.80      9.95 o
   4  12 -18      131.52      115.95      8.59 o
   5  12 -18        4.62       22.71      8.33 o
   6  12 -18       23.30       16.82      8.37 o
   7  12 -18       81.06       83.87     14.22 o
   1  13 -18       12.04       12.16     15.29 o
   2  13 -18      319.62      331.04     14.43 o
   3  13 -18      157.71      155.46      8.77 o
   4  13 -18       79.67       82.07     16.40 o
   5  13 -18        4.49       24.94     25.69 o
   6  13 -18       43.82       58.63     10.24 o
   7  13 -18        6.30       48.02      8.06 o
   0  14 -18      366.76      339.63     11.90 o
   1  14 -18       79.13       74.70     11.99 o
   2  14 -18      154.20      145.92      8.74 o
   3  14 -18       13.75       37.12     18.21 o
   4  14 -18       15.37        2.71      8.57 o
   5  14 -18       57.38       54.82     15.75 o
   6  14 -18       36.76       59.90     18.74 o
   1  15 -18       12.21       16.39     13.38 o
   2  15 -18        9.98       -5.61      8.94 o
   3  15 -18       10.99       13.93      8.55 o
   4  15 -18       29.59       23.06     10.61 o
   5  15 -18      242.86      249.15     43.48 o
   0  16 -18        9.56       28.91     15.46 o
   1  16 -18       19.81       33.16     21.88 o
   2  16 -18       62.45       73.89      9.02 o
   3  16 -18       10.84       15.23      8.67 o
   1  17 -18        4.96       57.45     15.25 o
   1   0 -17     1174.79     1250.75     16.40 o
   3   0 -17      314.20      331.82     12.12 o
   5   0 -17      147.08      114.65     16.91 o
   7   0 -17      100.82       92.27     10.71 o
   9   0 -17      420.19      372.85     16.88 o
  11   0 -17       46.58       39.37     14.71 o
   1   1 -17      843.70      901.01     11.94 o
   2   1 -17     3828.75     3734.82     29.25 o
   3   1 -17      114.73      133.90      9.66 o
   4   1 -17      126.87      144.73     11.82 o
   5   1 -17      744.41      721.88     13.36 o
   6   1 -17       12.73       13.88     12.59 o
   7   1 -17      196.07      204.14      7.17 o
   8   1 -17       50.63       43.39      7.59 o
   9   1 -17      208.67      188.55      9.13 o
  10   1 -17      183.17      161.47     11.02 o
  11   1 -17       10.23       36.44     10.18 o
   0   2 -17     8014.47     7282.20     98.69 o
   1   2 -17     1720.72     1709.82     18.88 o
   2   2 -17       66.17       63.72      8.53 o
   3   2 -17       44.60       38.50      8.01 o
   4   2 -17      927.81      890.86     21.03 o
   5   2 -17      212.20      208.39      8.79 o
   6   2 -17       21.81       31.65     10.96 o
   7   2 -17      188.18      176.70      8.16 o
   8   2 -17       15.07       26.48      7.53 o
   9   2 -17      108.06      108.33      8.36 o
  10   2 -17        2.70      -11.57     16.50 o
  11   2 -17        1.36        0.34     10.28 o
   1   3 -17     1302.51     1212.10     11.57 o
   2   3 -17      308.13      319.68     10.76 o
   3   3 -17      826.36      886.11     16.37 o
   4   3 -17       88.05       69.97     10.45 o
   5   3 -17     1223.45     1228.37     13.26 o
   6   3 -17       38.66       29.76     10.90 o
   7   3 -17      110.35      116.30     12.04 o
   8   3 -17      279.22      284.27     17.07 o
   9   3 -17       45.49       52.55      8.70 o
  10   3 -17       43.22       44.42     17.26 o
   1   4 -17      130.38      164.18     26.59 o
   2   4 -17       40.82       36.84     10.53 o
   3   4 -17      625.04      572.24     21.87 o
   4   4 -17      454.77      399.62     14.68 o
   5   4 -17     2072.50     2059.28     35.90 o
   6   4 -17      905.05      820.34     13.62 o
   7   4 -17      327.02      286.44     11.98 o
   8   4 -17       29.98       47.09      7.87 o
   9   4 -17      116.54      131.04     15.92 o
  10   4 -17       92.38      100.19      7.40 o
   1   5 -17     1169.59     1197.09     46.44 o
   2   5 -17      330.87      346.36     17.05 o
   3   5 -17      147.12      201.73     11.13 o
   4   5 -17       80.91       89.69     10.69 o
   5   5 -17      217.43      239.34     12.47 o
   6   5 -17       84.22      103.91     11.68 o
   7   5 -17       81.92       96.95     16.60 o
   8   5 -17       40.67       44.98     13.83 o
   9   5 -17       17.00       15.20      8.57 o
  10   5 -17       85.47       77.97      8.56 o
   0   6 -17     1110.25     1141.26     18.67 o
   1   6 -17      362.02      298.14     12.60 o
   2   6 -17     1321.21     1420.78     36.24 o
   3   6 -17       35.65       18.84     10.87 o
   4   6 -17      157.20      133.24     10.91 o
   5   6 -17      560.46      530.04     11.37 o
   6   6 -17       70.59       95.49      9.67 o
   7   6 -17      384.49      320.31     12.72 o
   8   6 -17       56.59       84.40     26.12 o
   9   6 -17       12.53       17.83      6.46 o
  10   6 -17        9.24       -8.90     12.27 o
   1   7 -17      507.82      511.06     37.89 o
   2   7 -17     1062.66     1122.81     21.39 o
   3   7 -17     1493.49     1511.63     12.60 o
   4   7 -17      172.28      185.13     11.25 o
   5   7 -17      252.11      259.10     14.72 o
   6   7 -17      187.48      160.70     11.94 o
   7   7 -17       59.96       51.96     11.13 o
   8   7 -17      279.95      277.50     11.16 o
   9   7 -17       38.36      103.82     33.06 o
  10   7 -17       40.34       55.15     21.54 o
   0   8 -17     1939.00     1751.88     19.83 o
   1   8 -17       51.92       50.26     10.40 o
   2   8 -17      276.19      306.32     21.36 o
   3   8 -17      632.73      605.34     36.26 o
   4   8 -17       94.44      108.54     22.85 o
   5   8 -17       53.67       69.16     12.86 o
   6   8 -17       70.84       71.41     11.60 o
   7   8 -17       74.29       95.65     10.24 o
   8   8 -17       62.78       63.56     10.61 o
   9   8 -17       35.00       47.97     10.42 o
   1   9 -17       36.56       38.57     16.25 o
   2   9 -17       33.22       41.13     10.51 o
   3   9 -17      594.52      545.33     12.96 o
   4   9 -17      129.13      151.67     11.49 o
   5   9 -17      107.97       70.11      9.10 o
   6   9 -17      277.42      244.36     14.60 o
   7   9 -17       28.73       46.14     11.15 o
   8   9 -17       14.77       18.80     11.26 o
   9   9 -17       23.86        3.17      8.27 o
   0  10 -17       14.63        7.55     14.29 o
   1  10 -17       21.41       10.90     27.38 o
   2  10 -17     1098.44     1125.09     24.44 o
   3  10 -17      152.22      124.42     12.42 o
   4  10 -17      397.62      322.61     14.26 o
   5  10 -17       71.71       59.26      7.51 o
   6  10 -17       76.21       51.46     14.23 o
   7  10 -17       83.74       82.05     11.46 o
   8  10 -17        5.78        8.56     11.18 o
   9  10 -17        6.71       22.36     23.82 o
   1  11 -17       86.24       78.20      8.31 o
   2  11 -17      100.23      143.72     21.47 o
   3  11 -17       57.48       57.26      8.36 o
   4  11 -17      327.75      321.67      9.20 o
   5  11 -17       43.50       76.67     20.34 o
   6  11 -17       34.49       56.61     22.80 o
   7  11 -17       81.44       72.30      9.28 o
   8  11 -17       22.10        8.91     10.97 o
   0  12 -17      667.67      737.91     16.56 o
   1  12 -17      385.65      334.45     31.50 o
   2  12 -17      209.53      287.61     10.75 o
   3  12 -17       66.45       76.52     10.05 o
   4  12 -17      445.84      513.08     24.85 o
   5  12 -17       50.19       56.55     10.08 o
   6  12 -17      142.92      168.62     10.48 o
   7  12 -17       14.68       33.17      8.47 o
   8  12 -17       26.81       18.58     10.91 o
   1  13 -17        1.36       32.21     10.59 o
   2  13 -17      114.29      127.23      8.55 o
   3  13 -17       33.52       22.40     10.19 o
   4  13 -17       73.70       73.90      7.11 o
   5  13 -17      104.87      117.04     10.31 o
   6  13 -17       17.35       23.48     18.32 o
   7  13 -17       85.79      100.98      8.45 o
   0  14 -17       73.39       65.05     10.23 o
   1  14 -17      255.96      232.34     19.12 o
   2  14 -17      123.67      102.61      7.39 o
   3  14 -17      113.10      102.12      8.79 o
   4  14 -17       43.94       43.34     18.60 o
   5  14 -17        0.30       -3.74     10.45 o
   6  14 -17        6.21       29.15     10.29 o
   1  15 -17       42.56       57.43      7.56 o
   2  15 -17       39.04       51.93     10.34 o
   3  15 -17      201.32      195.54     10.73 o
   4  15 -17       58.56       71.28     10.66 o
   5  15 -17        3.94       -3.85     11.50 o
   0  16 -17       19.21        6.02     10.90 o
   1  16 -17       81.61      104.48      9.01 o
   2  16 -17       17.20       22.25      7.56 o
   3  16 -17       55.56       73.18      7.58 o
   4  16 -17       27.85       33.79     14.69 o
   1  17 -17       51.23       60.52     17.36 o
   2  17 -17       49.52       74.15     28.03 o
   0   0 -16      572.77      793.83     20.12 o
   2   0 -16       50.61        7.66     12.17 o
   4   0 -16     1687.20     1534.87     17.41 o
   6   0 -16      829.82      869.76     11.58 o
   8   0 -16       28.81       29.66     12.80 o
  10   0 -16      120.40      148.08     15.92 o
   1   1 -16     1486.70     1646.66     12.23 o
   2   1 -16     5585.04     5549.39     38.27 o
   3   1 -16     1911.80     1912.08     35.79 o
   4   1 -16      109.55      130.86      9.91 o
   5   1 -16      607.69      621.66     12.73 o
   6   1 -16      521.36      456.75     16.70 o
   7   1 -16      380.10      387.14      7.61 o
   8   1 -16       29.46       31.69     12.51 o
   9   1 -16      125.90      127.04      8.91 o
  10   1 -16      276.09      274.89     16.25 o
  11   1 -16       38.28       38.37     23.50 o
   0   2 -16       57.42       15.75     13.98 o
   1   2 -16       24.06        3.45      8.98 o
   2   2 -16      127.29       72.71      8.31 o
   3   2 -16     4689.12     4415.71     15.18 o
   4   2 -16       79.33       73.69      8.32 o
   5   2 -16      794.45      793.85     10.01 o
   6   2 -16       13.62       16.50     21.80 o
   7   2 -16      188.20      192.32      8.29 o
   8   2 -16       35.61       49.93      7.60 o
   9   2 -16      128.65      150.79     15.75 o
  10   2 -16        2.93        4.77      7.21 o
  11   2 -16        3.74        4.80     10.38 o
   1   3 -16      398.88      426.69     10.26 o
   2   3 -16      230.09      271.33     10.03 o
   3   3 -16     1023.70     1047.03     10.99 o
   4   3 -16      922.25      909.41     15.66 o
   5   3 -16     2161.70     2142.43     15.81 o
   6   3 -16      329.05      349.56     12.78 o
   7   3 -16      284.76      304.74     11.50 o
   8   3 -16       28.42       30.09      9.34 o
   9   3 -16       86.73       82.11      8.88 o
  10   3 -16       14.64       13.56      7.57 o
  11   3 -16       49.08       44.98      8.42 o
   1   4 -16        8.56       -3.36     11.14 o
   2   4 -16      908.60      952.74     11.62 o
   3   4 -16      651.09      578.81     16.28 o
   4   4 -16      592.65      617.38     12.43 o
   5   4 -16     1190.78     1297.09     42.16 o
   6   4 -16      170.63      191.17     17.93 o
   7   4 -16        6.92       15.93     10.78 o
   8   4 -16        0.32        0.92     11.29 o
   9   4 -16       34.92       37.37     13.82 o
  10   4 -16       12.64       38.58      7.25 o
  11   4 -16        5.58        8.05      7.11 o
   1   5 -16     1469.42     1494.74     25.16 o
   2   5 -16      637.47      558.64     36.60 o
   3   5 -16       20.88       25.31     10.70 o
   4   5 -16      965.78      925.72     15.91 o
   5   5 -16      130.99      124.64     12.35 o
   6   5 -16       35.95       60.36     11.36 o
   7   5 -16      293.09      297.85     11.43 o
   8   5 -16      108.68       86.91      8.79 o
   9   5 -16      114.15      102.08      8.61 o
  10   5 -16       76.45       86.61     10.10 o
   0   6 -16       12.43       13.19     14.37 o
   1   6 -16       24.09       -1.13     10.65 o
   2   6 -16       33.21       18.99     15.29 o
   3   6 -16      174.03      147.89     11.36 o
   4   6 -16        4.57       -0.63      9.96 o
   5   6 -16     1358.03     1384.84     15.69 o
   6   6 -16      104.26      131.93     10.66 o
   7   6 -16       59.80       96.15     10.59 o
   8   6 -16        5.70       -4.69     12.67 o
   9   6 -16       14.73       15.66     13.62 o
  10   6 -16       33.69       28.72      8.32 o
   1   7 -16      244.37      261.65      9.39 o
   2   7 -16      617.80      613.78     14.95 o
   3   7 -16      667.91      638.16     10.66 o
   4   7 -16       20.80       24.56      7.39 o
   5   7 -16      866.45      889.95     21.25 o
   6   7 -16      190.16      180.39     10.98 o
   7   7 -16       26.74       17.05      8.51 o
   8   7 -16      114.62      111.40     12.94 o
   9   7 -16       90.14      110.70      8.71 o
  10   7 -16       19.18       28.80      7.59 o
   0   8 -16       26.77       53.68     15.20 o
   1   8 -16      209.06      164.44      7.96 o
   2   8 -16       62.77       72.99     13.15 o
   3   8 -16      102.40      101.18     25.23 o
   4   8 -16      944.24      924.37      9.70 o
   5   8 -16     1092.37     1058.55     14.98 o
   6   8 -16        1.53       19.62     11.09 o
   7   8 -16       67.75       78.45     14.52 o
   8   8 -16       37.73       45.15     10.31 o
   9   8 -16      255.91      268.55     19.40 o
  10   8 -16        7.22       18.89      6.94 o
   1   9 -16      536.46      557.95     11.49 o
   2   9 -16        1.69       13.72      8.06 o
   3   9 -16       38.44       22.51      8.25 o
   4   9 -16      256.16      200.52     27.66 o
   5   9 -16      316.30      358.13     11.77 o
   6   9 -16       87.21      100.20      9.33 o
   7   9 -16      361.45      358.34     24.47 o
   8   9 -16       19.26       22.88     12.18 o
   9   9 -16       26.24       27.44      8.90 o
   0  10 -16      694.33      737.83     16.57 o
   1  10 -16      550.31      517.06     24.83 o
   2  10 -16      227.44      194.17     18.19 o
   3  10 -16      244.80      263.94      8.89 o
   4  10 -16      410.01      432.48     26.35 o
   5  10 -16      483.99      462.25     11.05 o
   6  10 -16      249.04      246.83     11.86 o
   7  10 -16      164.04      161.48      9.18 o
   8  10 -16       25.60       17.48     10.30 o
   9  10 -16       16.12       33.03     14.47 o
   1  11 -16       58.86       36.83      8.29 o
   2  11 -16      289.53      366.15     17.44 o
   3  11 -16      274.40      287.29      9.12 o
   4  11 -16      376.19      395.62     26.56 o
   5  11 -16      185.11      144.56     14.41 o
   6  11 -16      131.74      150.43     15.02 o
   7  11 -16       14.24        6.46      9.13 o
   8  11 -16       25.99       -2.92     31.18 o
   0  12 -16      624.47      643.70     16.57 o
   1  12 -16       91.92       64.03      8.60 o
   2  12 -16      435.96      399.49     22.83 o
   3  12 -16       69.68       90.36     10.69 o
   4  12 -16      492.91      448.67     45.25 o
   5  12 -16      272.14      278.76      9.20 o
   6  12 -16       19.63       26.94      8.26 o
   7  12 -16        4.39       -5.02     10.60 o
   8  12 -16       99.24      109.37     19.21 o
   1  13 -16       47.59       47.01      7.17 o
   2  13 -16       56.59       53.27      7.67 o
   3  13 -16        7.58        2.29      7.05 o
   4  13 -16      109.29      119.66      8.29 o
   5  13 -16       27.82       34.80     10.15 o
   6  13 -16       98.25      115.94      8.71 o
   7  13 -16       48.61       46.88     11.21 o
   0  14 -16      295.77      308.28     15.04 o
   1  14 -16      736.79      756.32     13.51 o
   2  14 -16       11.68       51.34     10.98 o
   3  14 -16       11.69       -3.10     21.19 o
   4  14 -16       43.06       63.83     18.19 o
   5  14 -16       53.70       54.04     25.38 o
   6  14 -16       11.06        7.59     24.17 o
   1  15 -16      200.46      178.49     26.45 o
   2  15 -16       59.87       29.21     10.94 o
   3  15 -16      440.32      481.02     40.43 o
   4  15 -16        2.44       59.51     16.28 o
   5  15 -16       59.95       73.18     18.44 o
   0  16 -16      105.72      117.10     15.77 o
   1  16 -16       39.22       19.28     10.76 o
   2  16 -16       18.82       64.51     18.59 o
   3  16 -16      183.71      179.94      9.13 o
   4  16 -16      419.77      438.50     47.90 o
   1  17 -16       99.86      132.06     11.00 o
   2  17 -16        1.52       43.94      8.94 o
   1   0 -15      320.53      280.77     17.26 o
   3   0 -15      287.82      449.22     17.53 o
   5   0 -15     7254.35     7311.08     35.45 o
   7   0 -15      202.13      168.95      8.18 o
   9   0 -15       60.47       69.82     11.14 o
  11   0 -15       12.49       12.61     14.97 o
   1   1 -15     1285.61     1217.95     13.29 o
   2   1 -15     3693.18     3627.76     18.55 o
   3   1 -15     2061.96     2130.30     44.66 o
   4   1 -15      194.45      194.18      9.57 o
   5   1 -15     1002.07      955.16     10.24 o
   6   1 -15     1210.58     1123.91     33.25 o
   7   1 -15       54.49       37.15      8.53 o
   8   1 -15       69.99       61.70     12.86 o
   9   1 -15        6.93        7.17     14.01 o
  10   1 -15      288.79      244.50      9.72 o
  11   1 -15       83.98       82.69     14.62 o
   0   2 -15      404.31      328.87     22.41 o
   1   2 -15     2729.51     2847.46     31.50 o
   2   2 -15      883.10      875.89     10.52 o
   3   2 -15       29.66       10.38      8.60 o
   4   2 -15       97.61      169.06      8.50 o
   5   2 -15      406.44      409.71     10.28 o
   6   2 -15     1249.58     1188.40     49.45 o
   7   2 -15        1.67       -0.29      8.91 o
   8   2 -15       12.25       13.56      9.33 o
   9   2 -15      103.75      128.32      8.88 o
  10   2 -15       59.43       84.19      7.52 o
  11   2 -15       12.16        7.38     10.31 o
   1   3 -15     1395.05     1393.34     13.20 o
   2   3 -15       14.21        7.95     10.43 o
   3   3 -15      879.50      890.45     13.47 o
   4   3 -15      357.60      383.21     16.48 o
   5   3 -15      533.84      496.96     11.50 o
   6   3 -15      151.75      162.59     12.77 o
   7   3 -15      735.34      747.80     15.82 o
   8   3 -15      114.25       86.83      8.74 o
   9   3 -15      154.71      149.56     11.61 o
  10   3 -15       16.62        1.26     19.18 o
  11   3 -15       17.04       24.44     17.68 o
   0   4 -15     3536.84     3326.02     25.40 o
   1   4 -15     1709.56     1855.11     40.45 o
   2   4 -15     3401.96     3333.71     92.05 o
   3   4 -15       42.01       34.28     11.22 o
   4   4 -15      275.28      225.94     14.50 o
   5   4 -15       22.83       40.58     11.36 o
   6   4 -15      840.07      877.84     14.72 o
   7   4 -15       75.72      118.99     11.04 o
   8   4 -15        6.11       10.45     12.53 o
   9   4 -15       13.02        8.64      9.53 o
  10   4 -15        0.58        3.06      8.44 o
  11   4 -15       20.23       29.24      7.72 o
   1   5 -15     1078.32     1058.75     10.92 o
   2   5 -15      623.22      534.19     11.85 o
   3   5 -15      175.86      181.99     16.91 o
   4   5 -15     1238.48     1199.13     16.62 o
   5   5 -15      775.31      752.09     14.19 o
   6   5 -15       29.44       84.09     35.58 o
   7   5 -15      799.00      752.00     15.23 o
   8   5 -15       46.07       66.54      8.49 o
   9   5 -15       44.58       69.42      7.46 o
  10   5 -15       18.75       14.06     11.25 o
  11   5 -15        2.48       14.80      9.70 o
   0   6 -15        1.05       15.61     10.28 o
   1   6 -15     1956.34     2057.98     12.83 o
   2   6 -15       89.99       77.08     23.26 o
   3   6 -15      195.90      207.24     18.87 o
   4   6 -15     1339.64     1381.87     30.29 o
   5   6 -15      576.19      720.65     36.44 o
   6   6 -15       63.96       95.24     11.59 o
   7   6 -15        1.50       14.10     10.42 o
   8   6 -15       55.92       68.59     10.53 o
   9   6 -15        6.89       18.09      8.43 o
  10   6 -15      288.51      272.35      8.62 o
   1   7 -15        7.84        3.90      7.43 o
   2   7 -15      140.51      128.15      9.03 o
   3   7 -15       78.95       47.24      9.14 o
   4   7 -15      105.93      117.44     13.14 o
   5   7 -15      394.17      381.69     10.58 o
   6   7 -15       81.87      115.77     23.31 o
   7   7 -15      100.71       89.75      8.79 o
   8   7 -15      157.82      132.83     22.65 o
   9   7 -15       50.19       38.11     23.59 o
  10   7 -15      107.94      115.26      8.86 o
   0   8 -15      486.07      490.19     16.32 o
   1   8 -15      252.46      213.92     12.37 o
   2   8 -15      665.42      605.73     13.26 o
   3   8 -15      270.03      265.50     54.42 o
   4   8 -15      237.82      253.21     27.85 o
   5   8 -15       14.85        1.10     12.40 o
   6   8 -15       28.48       28.13     10.46 o
   7   8 -15      147.46      166.24      9.27 o
   8   8 -15       20.91       -1.30     10.16 o
   9   8 -15       48.85       53.65     11.59 o
  10   8 -15        4.45       20.11     17.04 o
   1   9 -15      901.48      892.62     10.47 o
   2   9 -15       46.80       27.64      9.42 o
   3   9 -15      296.65      278.87     11.06 o
   4   9 -15      154.03      132.61      7.51 o
   5   9 -15      123.57      127.53     11.95 o
   6   9 -15      253.78      262.25     10.06 o
   7   9 -15      128.01      127.38     11.41 o
   8   9 -15       55.70       49.29     10.44 o
   9   9 -15        1.47       15.96     13.11 o
   0  10 -15     2114.42     2181.92     20.94 o
   1  10 -15      156.10      165.53     11.64 o
   2  10 -15      316.23      300.83     10.99 o
   3  10 -15        1.95        8.62     14.27 o
   4  10 -15      103.01      113.26      7.48 o
   5  10 -15      115.61      140.98      8.26 o
   6  10 -15      253.59      233.49     11.98 o
   7  10 -15        9.19       18.18      8.80 o
   8  10 -15        5.51        6.19     10.34 o
   9  10 -15      245.79      236.54     12.96 o
   1  11 -15       32.79       30.21      9.09 o
   2  11 -15       33.79       49.48     17.16 o
   3  11 -15      101.38      111.21     14.29 o
   4  11 -15       32.49       31.20      9.04 o
   5  11 -15       94.92       88.95      8.62 o
   6  11 -15       12.55        6.92     10.29 o
   7  11 -15      119.18      152.22     24.74 o
   8  11 -15       72.97       70.33     10.44 o
   0  12 -15     1040.90      898.93     13.58 o
   1  12 -15      249.33      219.97      7.77 o
   2  12 -15      266.99      259.27      9.03 o
   3  12 -15       27.89       70.17     21.94 o
   4  12 -15      452.99      473.04      9.45 o
   5  12 -15      106.57      100.09     14.16 o
   6  12 -15        6.87       26.18     30.74 o
   7  12 -15       15.31        8.26      8.36 o
   8  12 -15       34.55       36.94     11.46 o
   1  13 -15      288.06      258.62      9.94 o
   2  13 -15       77.67       70.03     19.49 o
   3  13 -15      424.17      410.25      9.28 o
   4  13 -15       50.82       40.61      8.51 o
   5  13 -15       40.34       41.46     15.15 o
   6  13 -15       32.10       16.91     12.69 o
   7  13 -15       45.19       35.57     14.55 o
   0  14 -15       22.15       75.93     14.06 o
   1  14 -15       65.74       71.36     14.86 o
   2  14 -15        0.91        7.29     28.78 o
   3  14 -15      415.46      421.86     16.47 o
   4  14 -15      111.21      150.46     30.86 o
   5  14 -15       20.14        1.60     10.50 o
   6  14 -15       61.80       67.17     10.69 o
   7  14 -15        2.75        1.11     10.02 o
   1  15 -15       28.71       44.19     12.25 o
   2  15 -15       23.37       31.46      8.43 o
   3  15 -15       11.70       58.84     10.03 o
   4  15 -15        0.68       22.96     11.88 o
   5  15 -15        4.41       37.22     33.35 o
   6  15 -15       59.88       80.71     19.48 o
   0  16 -15      147.58      141.04     15.47 o
   1  16 -15       25.75       37.30      8.81 o
   2  16 -15       51.26       28.88      8.94 o
   3  16 -15       16.85       17.76     16.54 o
   4  16 -15      156.43      181.71     11.07 o
   1  17 -15       13.01      -15.15     34.33 o
   2  17 -15       11.22       27.43      8.93 o
   3  17 -15        8.12       20.17     32.61 o
   0   0 -14      495.47      518.30     19.32 o
   2   0 -14     4014.42     4456.33     23.59 o
   4   0 -14     3170.03     2934.88     24.21 o
   6   0 -14      650.15      751.33     16.62 o
   8   0 -14      533.95      551.85      9.40 o
  10   0 -14       53.78       44.08     15.26 o
   1   1 -14      286.98      264.28      9.11 o
   2   1 -14      398.65      355.46      8.91 o
   3   1 -14      428.19      472.54     12.38 o
   4   1 -14      374.57      389.31     15.35 o
   5   1 -14      347.98      298.03      8.00 o
   6   1 -14      921.02      872.92     16.59 o
   7   1 -14      450.99      455.49     14.09 o
   8   1 -14       39.35       22.95     12.16 o
   9   1 -14       33.28       23.67     11.27 o
  10   1 -14       60.25       45.05     12.58 o
  11   1 -14       60.43       58.94     10.87 o
   0   2 -14     5593.21     5056.95     48.88 o
   1   2 -14        9.52       21.09     12.96 o
   2   2 -14      932.77      910.52     24.75 o
   3   2 -14     3915.73     4284.57     28.67 o
   4   2 -14       42.76       19.93      8.07 o
   5   2 -14       91.91       48.06      9.78 o
   6   2 -14      181.40      196.89     12.15 o
   7   2 -14      268.42      244.35     17.66 o
   8   2 -14       30.91       38.26      8.18 o
   9   2 -14       13.27       17.86      8.41 o
  10   2 -14       52.77       41.28     11.98 o
  11   2 -14       11.64        4.53     17.70 o
   1   3 -14     2311.37     2140.09     20.75 o
   2   3 -14      164.26      200.33      9.59 o
   3   3 -14      695.91      644.94     12.24 o
   4   3 -14      532.97      547.98     16.86 o
   5   3 -14      172.92      162.93     10.13 o
   6   3 -14     1506.07     1429.67     13.77 o
   7   3 -14      770.44      738.15     37.65 o
   8   3 -14      158.36      173.39      9.45 o
   9   3 -14      139.72      138.26      7.55 o
  10   3 -14        4.91       10.34      9.60 o
  11   3 -14       10.11        9.90      8.20 o
   0   4 -14      548.06      611.27     13.61 o
   1   4 -14      477.25      587.52     52.53 o
   2   4 -14      380.25      494.43     24.35 o
   3   4 -14      599.27      492.58     11.82 o
   4   4 -14     4294.93     4069.66     38.25 o
   5   4 -14     1652.29     1675.29     27.50 o
   6   4 -14      209.82      227.98     11.46 o
   7   4 -14       48.30       23.15     31.43 o
   8   4 -14        8.12        9.37      9.09 o
   9   4 -14      230.46      238.58     14.80 o
  10   4 -14        5.98        3.40      7.25 o
  11   4 -14        4.89        9.77     19.22 o
   1   5 -14     1663.35     1843.29     25.61 o
   2   5 -14       31.88       46.63     10.51 o
   3   5 -14      195.07      229.70     14.49 o
   4   5 -14      284.35      288.14     13.28 o
   5   5 -14      751.90      739.44     28.10 o
   6   5 -14       92.80      111.03     20.96 o
   7   5 -14      791.84      801.97     11.58 o
   8   5 -14       62.34       73.43     11.49 o
   9   5 -14       32.56       74.69     16.32 o
  10   5 -14       31.74       80.69     20.51 o
  11   5 -14        5.08       11.20     13.34 o
   0   6 -14       47.75       51.24     14.40 o
   1   6 -14     1009.24     1000.68     13.23 o
   2   6 -14       10.39        6.53     42.44 o
   3   6 -14       11.41       27.73      8.83 o
   4   6 -14      660.04      734.90     15.20 o
   5   6 -14       94.42       85.55     11.30 o
   6   6 -14      449.66      436.35     14.31 o
   7   6 -14      194.79      196.46     11.13 o
   8   6 -14       10.68       -5.97     10.22 o
   9   6 -14       35.84       52.96      7.38 o
  10   6 -14       55.87       45.36      6.62 o
   1   7 -14      296.25      292.46     14.54 o
   2   7 -14      175.85      179.82     10.80 o
   3   7 -14      302.05      253.84     18.77 o
   4   7 -14      201.16      218.17     12.11 o
   5   7 -14      366.58      371.07     10.57 o
   6   7 -14       31.07       31.23     10.50 o
   7   7 -14      398.75      428.90     10.77 o
   8   7 -14       36.70       64.69     10.41 o
   9   7 -14       25.22       29.87     10.33 o
  10   7 -14       91.85       85.29      6.73 o
   0   8 -14      121.52      117.92     11.06 o
   1   8 -14      145.32      165.38     16.78 o
   2   8 -14      412.54      411.50      9.84 o
   3   8 -14     6067.30     5944.50    103.72 o
   4   8 -14     1855.70     1814.08     17.47 o
   5   8 -14      517.86      541.06     10.47 o
   6   8 -14      214.31      269.32     22.29 o
   7   8 -14       52.94       64.24     14.40 o
   8   8 -14       59.01       86.64     16.16 o
   9   8 -14       97.28      121.69     23.07 o
  10   8 -14        4.06        8.15      7.16 o
   1   9 -14      164.97      168.82      7.91 o
   2   9 -14      237.39      245.42      9.08 o
   3   9 -14      496.34      521.60     25.76 o
   4   9 -14       82.82       70.91      8.79 o
   5   9 -14      819.55      828.83     13.70 o
   6   9 -14      792.06      751.62     15.35 o
   7   9 -14       73.17       94.96     13.42 o
   8   9 -14       76.53       88.02      8.25 o
   9   9 -14       65.38       93.63     12.79 o
  10   9 -14       35.05       35.31      6.96 o
   0  10 -14      417.48      421.67     16.02 o
   1  10 -14      275.56      271.20      8.90 o
   2  10 -14      300.00      316.65     19.58 o
   3  10 -14       16.88       13.51      8.21 o
   4  10 -14      418.82      444.38     31.55 o
   5  10 -14      137.89       97.64     11.85 o
   6  10 -14      187.30      152.73     11.15 o
   7  10 -14       11.37        1.40      8.74 o
   8  10 -14       46.88       61.86     10.26 o
   9  10 -14       82.85       67.79     10.42 o
   1  11 -14       98.88      111.73      7.38 o
   2  11 -14       51.67       61.79     23.61 o
   3  11 -14       23.70       38.23     10.06 o
   4  11 -14      219.44      212.52     18.77 o
   5  11 -14      240.89      257.35     19.78 o
   6  11 -14      272.89      272.65      9.72 o
   7  11 -14        3.55        4.94      8.75 o
   8  11 -14      116.31      109.47     25.09 o
   9  11 -14       16.85        2.83     12.65 o
   0  12 -14      106.81      113.66     10.13 o
   1  12 -14        3.16       -8.86      8.86 o
   2  12 -14       31.28       52.23      9.96 o
   3  12 -14       48.37       26.24      7.05 o
   4  12 -14      130.98      131.13     24.60 o
   5  12 -14       21.33       16.35      8.22 o
   6  12 -14      102.30       95.95     15.17 o
   7  12 -14       51.21       52.90      8.63 o
   8  12 -14       33.98        8.79     11.40 o
   1  13 -14      467.40      461.26     13.10 o
   2  13 -14       31.79       26.20     28.47 o
   3  13 -14      301.44      276.08     12.71 o
   4  13 -14       70.25       84.17      8.45 o
   5  13 -14        9.60       -7.98     24.58 o
   6  13 -14       55.39       50.94     10.64 o
   7  13 -14       39.98       37.19     10.16 o
   8  13 -14      359.20      260.66     11.02 o
   0  14 -14      236.69      305.37     14.83 o
   1  14 -14       18.12       39.78      9.90 o
   2  14 -14       40.35       51.71      8.39 o
   3  14 -14      178.51      206.84      7.91 o
   4  14 -14       32.04       38.54     13.93 o
   5  14 -14       34.04       33.04     21.81 o
   6  14 -14       10.90       16.37     39.69 o
   7  14 -14       12.50       21.41     10.17 o
   1  15 -14       11.48        4.28      9.94 o
   2  15 -14       52.01       57.01     33.94 o
   3  15 -14      117.22      141.41     31.41 o
   4  15 -14        6.90       14.65     15.53 o
   5  15 -14       24.00        4.00     41.15 o
   6  15 -14       25.32       26.73     10.39 o
   0  16 -14       14.75       27.91     10.86 o
   1  16 -14       53.93       74.06      7.66 o
   2  16 -14       15.79       15.41     10.67 o
   3  16 -14       74.89       61.07     12.15 o
   4  16 -14      176.63      179.01     10.87 o
   5  16 -14       14.17       -0.88     16.67 o
   1  17 -14       63.22       47.58      9.16 o
   2  17 -14        0.31        5.65      7.80 o
   3  17 -14       45.04       61.36     19.44 o
   0  18 -14        5.87       41.99     16.41 o
   3   0 -13     3567.80     4261.73     25.92 o
   5   0 -13     1497.23     1562.92     14.90 o
   7   0 -13     1609.22     1463.22     68.14 o
   9   0 -13      288.59      253.29     16.18 o
  11   0 -13        7.52        2.75     15.18 o
   1   1 -13      780.82      938.37     11.72 o
   2   1 -13      367.95      344.98      8.29 o
   3   1 -13       11.82       -2.12     11.61 o
   4   1 -13      800.88      798.94     14.36 o
   5   1 -13      314.46      294.89      9.64 o
   6   1 -13      533.16      517.47     20.37 o
   7   1 -13     1710.10     1739.78     24.51 o
   8   1 -13      110.13      156.82      9.14 o
   9   1 -13       83.87       55.71      6.90 o
  10   1 -13       35.69       60.84     23.65 o
  11   1 -13       40.00       19.86      8.84 o
   0   2 -13      316.25      320.43     14.24 o
   1   2 -13     1238.28     1146.53     20.33 o
   2   2 -13     5629.42     5794.33     58.37 o
   3   2 -13     6054.69     6286.29     46.79 o
   4   2 -13      872.84      763.97     10.95 o
   5   2 -13       28.75       48.88      9.15 o
   6   2 -13     2429.04     2410.18     38.34 o
   7   2 -13        1.88        4.08      7.82 o
   8   2 -13       66.55       84.84     14.63 o
   9   2 -13       48.75       63.26      6.11 o
  10   2 -13       64.00       62.25      7.31 o
  11   2 -13       13.92       28.95     10.57 o
   1   3 -13     1133.22      978.34     11.15 o
   2   3 -13     1750.56     1992.04     21.20 o
   3   3 -13       45.29       83.60     12.26 o
   4   3 -13      825.76      861.47     14.14 o
   5   3 -13     1313.94     1325.66     14.64 o
   6   3 -13     3349.57     3251.65     16.83 o
   7   3 -13     1114.93     1154.54     49.85 o
   8   3 -13      367.11      383.03     10.18 o
   9   3 -13       67.06       96.93     30.21 o
  10   3 -13       23.80       17.96      8.67 o
  11   3 -13       19.92        8.58      8.52 o
   0   4 -13     4778.40     4683.48     28.45 o
   1   4 -13    12832.42    12455.32     30.08 o
   2   4 -13     4205.48     4511.60     39.86 o
   3   4 -13        0.64       17.03     12.26 o
   4   4 -13     3560.59     3899.97    100.19 o
   5   4 -13       20.90       45.45     15.15 o
   6   4 -13      565.90      641.93     24.74 o
   7   4 -13     1095.46     1034.60     36.71 o
   8   4 -13        4.44       15.72      6.56 o
   9   4 -13      200.70      229.53     12.96 o
  10   4 -13       16.99       36.27      8.37 o
  11   4 -13        0.20       -7.06      7.06 o
   1   5 -13     1210.23     1271.39     26.52 o
   2   5 -13       22.07        2.77     11.36 o
   3   5 -13      482.05      515.60     11.92 o
   4   5 -13     1565.71     1571.38     14.23 o
   5   5 -13     1056.19     1114.20     42.73 o
   6   5 -13      373.63      375.51     12.61 o
   7   5 -13       73.88       71.73     13.63 o
   8   5 -13       73.92      104.02     35.87 o
   9   5 -13      100.34      124.96     12.53 o
  10   5 -13       59.21       98.26      8.69 o
  11   5 -13        7.99        3.24      8.21 o
   0   6 -13       16.25        1.59     14.40 o
   1   6 -13       25.27       16.60     11.26 o
   2   6 -13      387.99      440.97     20.76 o
   3   6 -13      844.51      862.15     15.58 o
   4   6 -13      109.44       83.55     12.31 o
   5   6 -13      595.81      641.37     13.46 o
   6   6 -13      167.54      155.81     12.08 o
   7   6 -13      193.41      169.96     11.05 o
   8   6 -13       70.47       82.16     12.01 o
   9   6 -13      164.15      164.70      8.83 o
  10   6 -13       76.95       75.68      8.60 o
  11   6 -13       27.90       18.96      9.58 o
   1   7 -13      491.37      504.25     11.54 o
   2   7 -13       56.29       76.55      9.58 o
   3   7 -13      134.65      165.07     14.52 o
   4   7 -13       12.29        3.58     11.54 o
   5   7 -13      146.15      160.76      9.12 o
   6   7 -13       36.20       37.13     10.41 o
   7   7 -13      302.23      306.22      9.70 o
   8   7 -13      138.39      121.48     11.39 o
   9   7 -13       59.83       73.28      8.82 o
  10   7 -13      130.37      124.77     11.40 o
   0   8 -13     2870.81     2824.39     19.44 o
   1   8 -13      609.56      635.88     21.56 o
   2   8 -13     3465.53     3599.04     64.17 o
   3   8 -13     3686.81     3804.40     17.70 o
   4   8 -13     3427.43     3448.21     24.59 o
   5   8 -13      549.10      553.59     10.46 o
   6   8 -13        5.02       21.71     10.37 o
   7   8 -13      166.67      141.37     11.66 o
   8   8 -13      151.77      160.06     10.81 o
   9   8 -13       17.88       37.75      8.86 o
  10   8 -13        2.44       21.57      8.25 o
   1   9 -13      115.27      118.66     10.00 o
   2   9 -13      139.46      130.91     10.73 o
   3   9 -13       79.71      115.02     27.61 o
   4   9 -13     1494.17     1550.48     18.91 o
   5   9 -13      314.19      316.30     28.16 o
   6   9 -13       92.35       64.70     11.69 o
   7   9 -13       26.08       35.45     10.39 o
   8   9 -13       94.45      101.15      8.71 o
   9   9 -13       24.66       56.12     10.37 o
  10   9 -13       52.06       54.25      6.35 o
   0  10 -13      711.75      646.17     16.66 o
   1  10 -13      103.58      109.20     26.32 o
   2  10 -13      164.08      194.09      8.96 o
   3  10 -13        2.40      -10.12     10.12 o
   4  10 -13      232.02      255.13     10.55 o
   5  10 -13       26.48       21.53     17.49 o
   6  10 -13        0.96       13.01     11.43 o
   7  10 -13      106.96       95.02     11.81 o
   8  10 -13      115.20      102.25     11.71 o
   9  10 -13       24.39       13.61      8.23 o
   1  11 -13      330.28      305.28     16.57 o
   2  11 -13       13.72      -13.65     20.22 o
   3  11 -13       12.08        5.05      8.08 o
   4  11 -13      216.74      200.78     10.50 o
   5  11 -13      362.63      401.24     11.58 o
   6  11 -13      177.26      170.68      9.04 o
   7  11 -13       39.52       49.87     10.35 o
   8  11 -13       28.26       20.11     11.47 o
   9  11 -13        7.81       11.63     10.00 o
   0  12 -13      168.41      164.77     10.64 o
   1  12 -13      412.74      439.54      9.24 o
   2  12 -13       48.87       22.95      8.32 o
   3  12 -13       28.29       32.90      9.19 o
   4  12 -13      297.10      295.09     13.70 o
   5  12 -13       85.25       89.95     14.04 o
   6  12 -13       11.19       19.42      8.43 o
   7  12 -13       27.08       38.29     10.51 o
   8  12 -13      239.26      220.42     11.00 o
   1  13 -13      205.92      198.62     10.76 o
   2  13 -13       39.32       68.08      8.11 o
   3  13 -13        0.23       -7.33     14.49 o
   4  13 -13       13.58       17.29      9.82 o
   5  13 -13       35.72       28.58      8.35 o
   6  13 -13       84.34       71.22     11.03 o
   7  13 -13       36.35       22.68      9.23 o
   8  13 -13       66.82       63.65     16.90 o
   0  14 -13      298.40      284.02     11.37 o
   1  14 -13       45.83       80.15     19.39 o
   2  14 -13       60.83       64.39     10.08 o
   3  14 -13       65.63       66.20      8.23 o
   4  14 -13       97.83      116.95     14.63 o
   5  14 -13      172.66      166.66     16.28 o
   6  14 -13        0.19       -7.21      7.21 o
   7  14 -13        4.02       15.87     10.32 o
   1  15 -13       30.53       53.41     11.57 o
   2  15 -13      118.25      142.23     14.90 o
   3  15 -13       66.89       56.07      8.61 o
   4  15 -13      140.36      132.75     10.64 o
   5  15 -13        6.25       -4.14     20.33 o
   6  15 -13        6.60       13.97      8.59 o
   0  16 -13      691.36      592.67     17.49 o
   1  16 -13        7.89       39.00     16.01 o
   2  16 -13      126.18       97.96     10.18 o
   3  16 -13      231.29      215.03     11.01 o
   4  16 -13       35.21       33.65      8.34 o
   5  16 -13        6.87       26.89     10.46 o
   1  17 -13       81.52       91.11     10.18 o
   2  17 -13       12.87       42.49     10.76 o
   3  17 -13        8.06       10.64      8.96 o
   4  17 -13      107.28       95.79     11.96 o
   0  18 -13        5.30       45.29     11.38 o
   1  18 -13        3.37        6.18     33.87 o
   0   0 -12     1858.07     1690.33     26.25 o
   2   0 -12     1200.46      969.72     20.33 o
   4   0 -12      663.06      362.53     17.09 o
   6   0 -12       40.55       85.31     28.76 o
   8   0 -12       58.94       73.73     10.96 o
  10   0 -12       17.79        8.83     15.50 o
   1   1 -12     3688.92     3791.17     23.52 o
   2   1 -12     1289.46     1355.53     13.28 o
   3   1 -12      339.60      331.52     11.27 o
   4   1 -12      198.40      171.98      7.61 o
   5   1 -12     2016.40     1971.87     11.42 o
   6   1 -12       88.52       95.73     14.82 o
   7   1 -12      822.30      808.07     22.73 o
   8   1 -12      152.90      158.59     10.50 o
   9   1 -12      110.63      109.74      9.22 o
  10   1 -12       95.26      102.50     11.12 o
  11   1 -12      113.91      126.35     11.03 o
   0   2 -12     1276.94     1130.91     30.89 o
   1   2 -12      208.83      185.80      9.37 o
   2   2 -12       14.71       16.49     10.06 o
   3   2 -12      262.84      256.38     13.23 o
   4   2 -12      384.90      324.80      9.80 o
   5   2 -12       89.32       94.42      7.24 o
   6   2 -12       54.99       67.21     21.08 o
   7   2 -12      948.94      953.84     10.77 o
   8   2 -12        1.44        9.74      8.77 o
   9   2 -12      291.25      350.66     21.27 o
  10   2 -12       12.59       26.42     19.74 o
  11   2 -12        1.77       -1.86      8.60 o
   1   3 -12      500.83      583.06     16.39 o
   2   3 -12     5232.34     5337.02     73.19 o
   3   3 -12      986.83      988.69     15.32 o
   4   3 -12      322.10      334.59     13.55 o
   5   3 -12      958.13      973.06     41.93 o
   6   3 -12     2646.63     2690.32     62.82 o
   7   3 -12     1569.02     1657.78     30.33 o
   8   3 -12       54.64       78.68     16.50 o
   9   3 -12       61.24       64.31      7.55 o
  10   3 -12       44.10       55.73     10.13 o
  11   3 -12        6.87        8.83     10.41 o
   0   4 -12       70.78       74.39     11.32 o
   1   4 -12      545.93      521.81     12.42 o
   2   4 -12     1575.32     1571.52     38.62 o
   3   4 -12     1120.06      876.90     15.05 o
   4   4 -12      200.52      169.01     12.90 o
   5   4 -12       20.27       -4.68     22.22 o
   6   4 -12       21.12       21.07     10.38 o
   7   4 -12       38.78       63.92     24.82 o
   8   4 -12       41.06       41.38      9.79 o
   9   4 -12      150.14      129.46     11.29 o
  10   4 -12       13.05        2.49     18.18 o
  11   4 -12       34.70       17.22     21.73 o
   1   5 -12      561.82      680.08     10.95 o
   2   5 -12      966.59     1136.87     12.30 o
   3   5 -12     1313.91     1411.20     24.25 o
   4   5 -12     1932.69     1951.07     24.99 o
   5   5 -12     1581.78     1544.41     78.73 o
   6   5 -12       84.99      117.32     35.68 o
   7   5 -12      201.14      185.21     14.92 o
   8   5 -12        0.40        2.44     10.51 o
   9   5 -12       37.71       36.43      7.82 o
  10   5 -12       23.77       13.29      6.57 o
  11   5 -12       12.28       -4.45     14.66 o
   0   6 -12      925.42      739.53     13.79 o
   1   6 -12     2352.10     2362.71     14.81 o
   2   6 -12       69.93       67.03     23.38 o
   3   6 -12     2778.01     2798.13     18.64 o
   4   6 -12        9.82       16.23      9.49 o
   5   6 -12      367.50      372.95     12.21 o
   6   6 -12       61.05       45.76      9.48 o
   7   6 -12      172.54      140.74     20.90 o
   8   6 -12       54.89       54.11      8.72 o
   9   6 -12       17.06       29.50      7.77 o
  10   6 -12      335.75      318.23      9.28 o
  11   6 -12       12.83       15.11      8.93 o
   1   7 -12     2084.64     2040.62     31.34 o
   2   7 -12      240.03      278.68     11.32 o
   3   7 -12      833.86      836.74     14.20 o
   4   7 -12      166.37      143.36     35.58 o
   5   7 -12      130.94      149.39      9.44 o
   6   7 -12      254.87      242.00     11.37 o
   7   7 -12       55.51       51.25     10.67 o
   8   7 -12      334.45      368.80      9.62 o
   9   7 -12      278.61      318.45      9.31 o
  10   7 -12      168.20      174.31     17.24 o
   0   8 -12     5792.45     5644.62     28.66 o
   1   8 -12       50.59       76.84     16.50 o
   2   8 -12     1395.72     1244.92     40.19 o
   3   8 -12     1680.76     1617.45     14.07 o
   4   8 -12      419.24      421.27     11.35 o
   5   8 -12      168.42      166.11     15.47 o
   6   8 -12      417.01      434.67     27.75 o
   7   8 -12        5.88        3.50     10.32 o
   8   8 -12      177.45      156.59     18.27 o
   9   8 -12       15.77       19.04      8.72 o
  10   8 -12        6.26       12.72      6.36 o
   1   9 -12      197.28      221.06     17.34 o
   2   9 -12      227.17      209.31      9.39 o
   3   9 -12       98.22      130.64      7.86 o
   4   9 -12      365.26      371.68     13.03 o
   5   9 -12       10.46        2.73     22.59 o
   6   9 -12      189.43      229.22     26.26 o
   7   9 -12      123.54      136.40     10.87 o
   8   9 -12      119.76      101.73     10.69 o
   9   9 -12       13.26       36.76     19.87 o
  10   9 -12       37.18       22.66      8.14 o
   0  10 -12      255.44      331.30     15.35 o
   1  10 -12      724.16      767.81     27.21 o
   2  10 -12      315.37      336.06     22.22 o
   3  10 -12      564.74      571.04      8.76 o
   4  10 -12      147.42      130.39      7.54 o
   5  10 -12       12.50       25.05      8.24 o
   6  10 -12       45.19       14.87     16.56 o
   7  10 -12      198.03      212.68     14.39 o
   8  10 -12       75.17       75.94     10.08 o
   9  10 -12        4.26        8.94     21.44 o
   1  11 -12       84.16       96.07     13.00 o
   2  11 -12      191.29      178.68     15.79 o
   3  11 -12      156.59      159.32     23.99 o
   4  11 -12        2.16        2.51     17.41 o
   5  11 -12      135.42      180.01     14.59 o
   6  11 -12      111.43       71.68      8.64 o
   7  11 -12       15.48       26.75     14.26 o
   8  11 -12       56.42      101.05     18.84 o
   9  11 -12       15.56        2.65     18.24 o
   0  12 -12      131.23      107.44     13.87 o
   1  12 -12      592.38      622.67     33.89 o
   2  12 -12      243.81      273.59     23.42 o
   3  12 -12      397.26      404.60      9.36 o
   4  12 -12       15.67       28.93      8.58 o
   5  12 -12       46.11       68.10     21.84 o
   6  12 -12       22.92        5.12      8.48 o
   7  12 -12       14.34       28.22      8.28 o
   8  12 -12       26.58       52.38     18.14 o
   1  13 -12      303.35      251.50     10.52 o
   2  13 -12      316.63      372.46      8.75 o
   3  13 -12      115.62       91.63      7.23 o
   4  13 -12       92.18      107.41     10.22 o
   5  13 -12       27.75       39.54     17.09 o
   6  13 -12       23.55       64.59     15.03 o
   7  13 -12      156.97      161.57     17.87 o
   8  13 -12        4.27       15.65     10.29 o
   0  14 -12      217.25      158.34     14.62 o
   1  14 -12      243.78      210.90     11.01 o
   2  14 -12       67.11       70.72     26.09 o
   3  14 -12       60.13       47.55      8.04 o
   4  14 -12       36.69       56.93     10.07 o
   5  14 -12       37.01       40.50      8.19 o
   6  14 -12       52.34       61.85      7.51 o
   7  14 -12       35.58       47.35     14.36 o
   1  15 -12       13.46       31.12      9.01 o
   2  15 -12      140.90      128.39      8.63 o
   3  15 -12       64.67       58.76     12.80 o
   4  15 -12       20.50       14.23     20.05 o
   5  15 -12      153.81      204.76     56.55 o
   6  15 -12       12.72       39.61     16.80 o
   0  16 -12      458.89      432.30     12.35 o
   1  16 -12      123.73      128.39     18.57 o
   2  16 -12       13.90       33.58     15.54 o
   3  16 -12       46.09       41.39      7.23 o
   4  16 -12       77.66       69.06      8.88 o
   5  16 -12       25.66       56.02     24.43 o
   1  17 -12       14.48       30.36      8.83 o
   2  17 -12       63.12       89.08     18.35 o
   3  17 -12       17.55       46.92     10.55 o
   4  17 -12       51.58       33.05      8.75 o
   0  18 -12       39.50       21.79     16.51 o
   1  18 -12       69.82       90.62     24.80 o
   2  18 -12      123.46      150.00     11.40 o
   1   0 -11     2751.96     3128.95     65.72 o
   3   0 -11      559.73      743.76     14.90 o
   5   0 -11      113.32      121.62      9.25 o
   7   0 -11     1082.67     1163.49     41.63 o
   9   0 -11      126.22      136.16     11.72 o
  11   0 -11      423.22      377.62     12.49 o
   1   1 -11     2903.90     2490.71     15.25 o
   2   1 -11     5161.80     5840.97     30.73 o
   3   1 -11     1803.76     1760.35     15.68 o
   4   1 -11      367.29      396.10      8.99 o
   5   1 -11     1722.91     1618.99     28.27 o
   6   1 -11      436.57      423.11      7.56 o
   7   1 -11       14.01        6.18      9.13 o
   8   1 -11      177.84      170.76     21.70 o
   9   1 -11      103.83       90.28     16.35 o
  10   1 -11        7.86       24.37     10.72 o
  11   1 -11      227.30      234.42     11.41 o
   0   2 -11    12716.52    12386.32     48.32 o
   1   2 -11     9630.26     9620.97     26.14 o
   2   2 -11     1727.39     1698.72     16.75 o
   3   2 -11      618.97      672.44     11.70 o
   4   2 -11     1989.42     1887.07     11.62 o
   5   2 -11       44.85       36.57      9.22 o
   6   2 -11      158.49      172.44     15.97 o
   7   2 -11      229.25      271.01     22.46 o
   8   2 -11     1197.17     1204.80     10.07 o
   9   2 -11      838.80      823.17      8.60 o
  10   2 -11       65.84       54.73     10.75 o
  11   2 -11       42.03       45.89     15.02 o
   1   3 -11      872.85      956.32     25.33 o
   2   3 -11     3324.16     3222.85     24.41 o
   3   3 -11      248.21      220.20     13.44 o
   4   3 -11     1529.19     1518.46     14.03 o
   5   3 -11      179.28      186.33     10.25 o
   6   3 -11     1614.83     1516.64     13.38 o
   7   3 -11      864.85      817.97     21.38 o
   8   3 -11      157.30      171.59      9.05 o
   9   3 -11        2.18       -0.41     13.04 o
  10   3 -11       27.92       26.09      9.48 o
  11   3 -11       18.30       16.62     10.50 o
   0   4 -11    24385.09    23774.81     58.70 o
   1   4 -11      498.09      388.41     13.02 o
   2   4 -11    11968.96    12429.23     41.00 o
   3   4 -11     1879.10     2073.51     20.22 o
   4   4 -11      102.12       56.76     11.39 o
   5   4 -11      275.61      298.49     10.11 o
   6   4 -11      936.66      838.36     11.52 o
   7   4 -11       24.52       26.10     30.07 o
   8   4 -11      176.51      145.97      7.92 o
   9   4 -11        8.64        3.56      9.42 o
  10   4 -11       72.24      117.85     24.15 o
  11   4 -11       44.65       63.77      8.35 o
   1   5 -11      622.08      698.79     10.97 o
   2   5 -11     4429.35     4431.88     59.17 o
   3   5 -11      106.39      117.07     13.06 o
   4   5 -11      939.23      964.95     12.19 o
   5   5 -11      356.60      332.13     12.16 o
   6   5 -11      129.43      129.92      9.53 o
   7   5 -11      114.61      124.49     10.99 o
   8   5 -11      186.14      197.23      8.03 o
   9   5 -11        7.86       17.49      8.50 o
  10   5 -11       13.00       15.43      8.51 o
  11   5 -11       11.43       15.99      7.20 o
   0   6 -11      805.20      797.76     17.33 o
   1   6 -11     2235.24     1941.39     42.83 o
   2   6 -11      140.43      134.31     10.98 o
   3   6 -11       72.32       66.18     20.03 o
   4   6 -11      264.08      222.37      9.55 o
   5   6 -11      704.95      720.72     21.64 o
   6   6 -11       17.96        7.27      9.68 o
   7   6 -11        0.55       25.37      8.77 o
   8   6 -11      431.17      467.13     17.66 o
   9   6 -11       78.47       78.47     12.40 o
  10   6 -11       88.14       76.10      9.93 o
  11   6 -11       83.40       75.53      9.66 o
   1   7 -11      830.88      780.33     20.24 o
   2   7 -11        4.46       18.65     18.16 o
   3   7 -11      409.04      418.17     16.95 o
   4   7 -11      565.57      568.53     22.49 o
   5   7 -11      627.65      598.67     11.67 o
   6   7 -11      567.42      609.08     43.59 o
   7   7 -11      240.27      240.62     14.49 o
   8   7 -11       52.27       75.08     10.55 o
   9   7 -11       43.84       50.37      6.71 o
  10   7 -11       82.94       99.98      6.74 o
  11   7 -11       27.80       16.22      8.05 o
   0   8 -11      325.43      314.32     16.33 o
   1   8 -11     2212.85     2111.85     54.19 o
   2   8 -11      528.01      518.85     16.23 o
   3   8 -11     1073.28     1131.06     15.02 o
   4   8 -11     3676.38     3611.24    130.88 o
   5   8 -11       51.24       58.21     10.70 o
   6   8 -11      121.38      121.23     10.89 o
   7   8 -11       19.47       19.52     12.62 o
   8   8 -11       35.45       19.63     10.56 o
   9   8 -11       18.33       23.34     10.36 o
  10   8 -11       64.57       52.24      8.98 o
   1   9 -11        1.98      -10.51     10.51 o
   2   9 -11      141.91      163.34      9.05 o
   3   9 -11      903.28      960.95     15.33 o
   4   9 -11       48.64       58.60      8.95 o
   5   9 -11      454.69      423.58     33.69 o
   6   9 -11       61.43       74.62     24.66 o
   7   9 -11      100.30       84.98      8.83 o
   8   9 -11      130.38      109.06     10.73 o
   9   9 -11      178.63      176.79     10.13 o
  10   9 -11       66.42       63.48     14.22 o
   0  10 -11      142.98      147.04     15.76 o
   1  10 -11     1320.72     1418.15     15.45 o
   2  10 -11      287.27      357.78      9.40 o
   3  10 -11      292.86      294.66     10.83 o
   4  10 -11      337.43      353.02     11.67 o
   5  10 -11        5.04       36.80      8.55 o
   6  10 -11       53.97       66.11     10.58 o
   7  10 -11      100.47       92.42     11.46 o
   8  10 -11       90.89       94.11      8.78 o
   9  10 -11      211.29      200.43     14.85 o
  10  10 -11       13.82       12.26      9.98 o
   1  11 -11       26.53       15.43      9.95 o
   2  11 -11      988.41      858.11     10.54 o
   3  11 -11       13.28       10.28      6.95 o
   4  11 -11       25.92       46.27      6.95 o
   5  11 -11        1.40        5.37      8.29 o
   6  11 -11       13.10       -8.45      8.45 o
   7  11 -11      117.60      104.66     18.06 o
   8  11 -11       66.64       76.44     14.42 o
   9  11 -11       80.09       72.73     21.25 o
   0  12 -11      148.95      168.43     14.30 o
   1  12 -11        4.82       -7.79      8.02 o
   2  12 -11      438.74      439.99     16.88 o
   3  12 -11      316.47      290.44     43.63 o
   4  12 -11        5.06       32.04      9.99 o
   5  12 -11      373.64      306.29     11.79 o
   6  12 -11      101.87       95.95     10.59 o
   7  12 -11       41.08       41.81      9.38 o
   8  12 -11       25.44        7.25     22.79 o
   9  12 -11      159.74      139.90     12.03 o
   1  13 -11        3.13       19.49     14.28 o
   2  13 -11       59.64       62.46     17.35 o
   3  13 -11        8.22       12.87      7.17 o
   4  13 -11      162.79      150.29     12.67 o
   5  13 -11       11.02       37.01      9.95 o
   6  13 -11       52.57       73.97     11.39 o
   7  13 -11       19.37       38.59     10.54 o
   8  13 -11       10.80       25.63     16.98 o
   0  14 -11      590.77      565.84     15.75 o
   1  14 -11       56.69       76.35     18.92 o
   2  14 -11      311.55      326.34     14.06 o
   3  14 -11       81.41       88.44      8.17 o
   4  14 -11       27.32       45.91     10.10 o
   5  14 -11       43.49       41.34      8.33 o
   6  14 -11       82.92       68.84     11.32 o
   7  14 -11       17.53       23.40      8.95 o
   1  15 -11       60.22       28.66     10.18 o
   2  15 -11        3.52       -3.20     12.44 o
   3  15 -11      202.81      162.69     26.97 o
   4  15 -11       11.73        3.30     11.14 o
   5  15 -11      256.15      264.16     11.08 o
   6  15 -11       10.79       38.67     18.47 o
   7  15 -11        5.30       25.74     13.57 o
   0  16 -11       79.92      118.27     15.33 o
   1  16 -11       78.50       65.07     13.26 o
   2  16 -11       58.68       33.31     24.88 o
   3  16 -11       14.83        8.15      7.40 o
   4  16 -11      230.95      200.26     19.02 o
   5  16 -11      104.43       88.58     22.09 o
   6  16 -11        8.46       12.64      7.35 o
   1  17 -11      123.88      108.54     20.95 o
   2  17 -11        5.75       25.38      7.42 o
   3  17 -11        5.19       11.18      8.53 o
   4  17 -11       26.40       45.09      8.80 o
   0  18 -11      293.48      245.59     12.54 o
   1  18 -11       80.74       72.58      9.35 o
   2  18 -11       29.68       48.62      8.88 o
   3  18 -11        2.01       15.71     15.52 o
   0   0 -10     6258.71     7232.92     49.29 o
   2   0 -10      181.05      296.07     14.13 o
   4   0 -10     1332.51     1523.67     20.14 o
   6   0 -10      273.49      301.56     12.25 o
   8   0 -10      516.79      420.71     17.33 o
  10   0 -10        0.28       -1.73     14.91 o
  12   0 -10        5.15      -10.73     14.73 o
   1   1 -10      752.99      793.22     10.63 o
   2   1 -10    10493.38    10711.04    137.15 o
   3   1 -10     3156.51     3233.22     65.11 o
   4   1 -10     1496.49     1480.37     18.79 o
   5   1 -10      351.45      465.10      8.91 o
   6   1 -10     2316.87     2143.56     15.68 o
   7   1 -10      299.96      330.25     12.73 o
   8   1 -10      490.82      498.74     12.36 o
   9   1 -10       20.61       19.15     26.18 o
  10   1 -10       69.49       75.73      7.76 o
  11   1 -10       98.86       92.27     25.39 o
  12   1 -10       29.85       32.16     11.65 o
   0   2 -10     7483.08     7593.74     39.83 o
   1   2 -10     3604.33     3027.19     16.96 o
   2   2 -10      433.35      443.30     12.01 o
   3   2 -10      740.76     1111.34     12.96 o
   4   2 -10      481.10      654.14      9.74 o
   5   2 -10      651.03      632.08     19.12 o
   6   2 -10      545.80      609.90     31.92 o
   7   2 -10      335.31      346.85      9.98 o
   8   2 -10      146.15      158.68      8.00 o
   9   2 -10      158.50      161.96      9.17 o
  10   2 -10       35.57       34.75     27.09 o
  11   2 -10      169.00      152.77     11.52 o
   1   3 -10     1210.59     1193.76     13.54 o
   2   3 -10     1744.02     1970.53     20.99 o
   3   3 -10     1942.40     1981.54     18.19 o
   4   3 -10     1514.17     1725.88     16.01 o
   5   3 -10      917.50     1021.84     13.55 o
   6   3 -10      121.53      114.50     18.04 o
   7   3 -10      471.13      423.08     15.39 o
   8   3 -10      259.16      290.55     15.80 o
   9   3 -10       36.84       45.63      7.51 o
  10   3 -10       56.14       55.17      8.73 o
  11   3 -10       14.30       45.91      8.52 o
   0   4 -10     4587.46     4684.10     30.25 o
   1   4 -10     7136.46     7223.85     33.25 o
   2   4 -10    10352.04    11057.45     41.12 o
   3   4 -10      573.92      647.77     12.18 o
   4   4 -10      467.05      512.75     13.30 o
   5   4 -10      229.40      195.23     17.19 o
   6   4 -10     2250.96     2368.55     52.68 o
   7   4 -10      208.27      275.97     18.35 o
   8   4 -10      153.93      146.30     14.70 o
   9   4 -10       22.46       32.75     16.95 o
  10   4 -10       55.88       58.51      7.53 o
  11   4 -10       41.13       25.71      7.96 o
   1   5 -10     1715.44     1908.29     24.98 o
   2   5 -10     2808.42     3017.40     23.39 o
   3   5 -10      297.57      275.28     12.01 o
   4   5 -10      259.99      297.66     16.19 o
   5   5 -10      212.22      210.75     11.59 o
   6   5 -10     1241.14     1294.82     14.52 o
   7   5 -10      415.22      400.19      9.79 o
   8   5 -10      323.08      294.79      7.62 o
   9   5 -10       47.12       46.08      7.47 o
  10   5 -10        0.89       -7.34      8.43 o
  11   5 -10       46.70       54.85     10.29 o
   0   6 -10     5230.63     5518.72     30.11 o
   1   6 -10     1752.08     1683.33     20.02 o
   2   6 -10      576.13      541.06      9.28 o
   3   6 -10       48.44       45.56     12.13 o
   4   6 -10      330.77      345.46     10.11 o
   5   6 -10       85.50       70.15     11.18 o
   6   6 -10     1204.03     1134.60     19.77 o
   7   6 -10      107.98      111.99     10.76 o
   8   6 -10      274.65      301.96     27.52 o
   9   6 -10      474.31      458.80     16.97 o
  10   6 -10       18.39       32.86      9.33 o
  11   6 -10        0.32       14.83      6.39 o
   1   7 -10      382.88      428.48     11.82 o
   2   7 -10      627.66      614.14     11.01 o
   3   7 -10      531.44      536.22     16.18 o
   4   7 -10     2519.39     2423.75     41.77 o
   5   7 -10      857.28      855.24     30.19 o
   6   7 -10       50.01       41.41      9.30 o
   7   7 -10      157.24      165.20      8.92 o
   8   7 -10       23.29       44.98     10.22 o
   9   7 -10        0.03       19.92     16.88 o
  10   7 -10       58.26       60.34      8.76 o
  11   7 -10       26.25       28.61     14.97 o
   0   8 -10       13.42       19.55     15.79 o
   1   8 -10       59.45       58.74      8.76 o
   2   8 -10      598.84      598.31     12.06 o
   3   8 -10      437.37      455.04     16.27 o
   4   8 -10      321.02      353.25     11.97 o
   5   8 -10      530.85      490.83     10.30 o
   6   8 -10       43.88       66.13     26.36 o
   7   8 -10       16.99       22.28      8.86 o
   8   8 -10        3.18       -6.63     10.40 o
   9   8 -10        1.55       42.83     15.58 o
  10   8 -10        3.09        8.72     16.20 o
   1   9 -10      158.52      169.30      9.02 o
   2   9 -10      132.18      120.94      8.99 o
   3   9 -10      292.83      273.28      9.30 o
   4   9 -10      719.86      736.95     23.80 o
   5   9 -10     2459.35     2563.51     47.94 o
   6   9 -10        8.10       13.25      8.44 o
   7   9 -10      452.50      420.27      9.97 o
   8   9 -10        8.48       11.00      8.42 o
   9   9 -10      165.59      170.13      9.13 o
  10   9 -10       19.81       23.28      6.39 o
   0  10 -10     2397.93     2419.45     18.37 o
   1  10 -10      102.95       69.89     15.60 o
   2  10 -10      731.04      748.23     39.94 o
   3  10 -10      102.93       98.43     22.06 o
   4  10 -10     2571.80     2581.13     42.79 o
   5  10 -10       67.62       87.14      8.55 o
   6  10 -10      177.23      192.05     10.90 o
   7  10 -10        2.73        6.99     10.25 o
   8  10 -10        7.69       27.06     25.35 o
   9  10 -10       78.14       82.16     10.67 o
  10  10 -10       14.44       19.81     12.85 o
   1  11 -10       18.84       41.24      7.26 o
   2  11 -10      345.64      326.75     15.38 o
   3  11 -10        0.66        2.98      8.20 o
   4  11 -10       15.24        5.32     10.24 o
   5  11 -10       42.82       53.67      8.48 o
   6  11 -10       11.79       -1.72     10.34 o
   7  11 -10      217.57      226.86     10.99 o
   8  11 -10        9.72        8.83     10.55 o
   9  11 -10       22.32       18.16     10.26 o
   0  12 -10      900.22      907.79     17.08 o
   1  12 -10      555.95      572.99     15.86 o
   2  12 -10        6.82       39.23      7.91 o
   3  12 -10      139.36      131.16     15.78 o
   4  12 -10       13.09       30.81      8.93 o
   5  12 -10      154.20      156.63      8.85 o
   6  12 -10       41.10       59.28     11.53 o
   7  12 -10        6.10        5.24     17.40 o
   8  12 -10        5.92        3.21      8.47 o
   9  12 -10       46.40       41.66     10.22 o
   1  13 -10      212.55      226.21     10.62 o
   2  13 -10      302.44      252.91      7.87 o
   3  13 -10       15.88       45.39     22.85 o
   4  13 -10       42.91       32.78     12.82 o
   5  13 -10      314.42      349.75     33.91 o
   6  13 -10      301.93      301.13     12.75 o
   7  13 -10       21.45       36.16     10.29 o
   8  13 -10       45.81       66.23      8.72 o
   0  14 -10      156.33      125.44     10.71 o
   1  14 -10       84.83       79.45     25.78 o
   2  14 -10      130.48      124.37     13.03 o
   3  14 -10      138.64      144.36     17.58 o
   4  14 -10       23.06       50.65      8.35 o
   5  14 -10      305.37      307.51     41.02 o
   6  14 -10       13.00        7.32     20.63 o
   7  14 -10        1.50       -6.91      8.62 o
   1  15 -10       15.27       28.97      7.15 o
   2  15 -10       59.74      103.76     12.52 o
   3  15 -10       19.72       25.74      7.43 o
   4  15 -10       61.22       56.29     11.92 o
   5  15 -10      211.56      193.68     22.68 o
   6  15 -10      131.56      131.44     20.79 o
   7  15 -10      146.87      104.51     24.21 o
   0  16 -10       24.48       44.14     14.87 o
   1  16 -10       19.26       15.09     13.25 o
   2  16 -10      111.33      117.63      8.76 o
   3  16 -10       44.39       56.59     10.55 o
   4  16 -10      249.90      212.32     27.67 o
   5  16 -10       27.94       29.39      8.67 o
   6  16 -10       27.68       33.79      9.93 o
   1  17 -10        6.14       18.37     16.96 o
   2  17 -10       77.11      108.14     12.78 o
   3  17 -10       72.69       63.58     10.73 o
   4  17 -10       11.01       45.31     25.14 o
   5  17 -10      153.62      143.35     11.10 o
   0  18 -10      308.56      299.63     17.00 o
   1  18 -10        5.02       30.22      9.27 o
   2  18 -10       44.34       84.68     20.32 o
   3  18 -10       11.14       42.16      8.92 o
   1   0  -9     4566.17     5417.27     31.15 o
   3   0  -9      457.45      449.77     18.05 o
   5   0  -9       16.19       19.15      9.47 o
   7   0  -9     1631.10     1567.99     13.07 o
   9   0  -9     1269.31     1317.92     19.81 o
  11   0  -9      145.88      162.13     15.81 o
   1   1  -9      741.40      791.05     11.68 o
   2   1  -9     7059.58     6688.57    119.77 o
   3   1  -9      519.56      659.19     19.65 o
   4   1  -9      935.92      778.26     18.46 o
   5   1  -9     1899.43     2040.67     20.65 o
   6   1  -9     2314.68     2268.13     11.30 o
   7   1  -9      818.41      771.41     22.37 o
   8   1  -9      570.25      560.54     11.11 o
   9   1  -9       69.53       80.56     17.25 o
  10   1  -9      129.35      145.13     23.34 o
  11   1  -9       10.28       -8.99      8.99 o
  12   1  -9      139.86      120.44     46.06 o
   0   2  -9     4241.24     3358.54    122.55 o
   1   2  -9     1710.72     1833.29     15.02 o
   2   2  -9     7231.20     7580.66     55.68 o
   3   2  -9     4964.75     5814.48     51.24 o
   4   2  -9     2781.63     3351.96     28.83 o
   5   2  -9       43.18       49.60     11.99 o
   6   2  -9     3113.35     2966.03     12.90 o
   7   2  -9      423.53      409.13      8.85 o
   8   2  -9      323.97      296.84     21.10 o
   9   2  -9      259.51      257.58      7.30 o
  10   2  -9      134.13      125.31      9.12 o
  11   2  -9        0.07        8.37      8.95 o
  12   2  -9       30.97        5.42     14.79 o
   1   3  -9      898.12      897.82     12.90 o
   2   3  -9      724.32      881.44     14.53 o
   3   3  -9     4229.19     4074.60     21.29 o
   4   3  -9     1020.40      892.49     14.38 o
   5   3  -9      762.66      723.58     13.02 o
   6   3  -9      303.39      361.82     10.36 o
   7   3  -9      868.84      825.60     14.04 o
   8   3  -9      138.98      131.24      7.72 o
   9   3  -9      159.25      149.92     15.92 o
  10   3  -9        9.86       25.67      7.72 o
  11   3  -9       67.44       81.07     17.24 o
   0   4  -9     5816.49     5697.14     30.70 o
   1   4  -9     1217.21     1253.66     14.83 o
   2   4  -9      862.93      843.75     16.14 o
   3   4  -9      963.81     1059.21     15.42 o
   4   4  -9     4697.40     4586.32     39.25 o
   5   4  -9       22.05        3.39     10.91 o
   6   4  -9     1204.49     1269.25     12.87 o
   7   4  -9      536.71      540.95     12.66 o
   8   4  -9      840.97      841.00     14.96 o
   9   4  -9       21.73       19.11      7.49 o
  10   4  -9       87.54      110.59      7.58 o
  11   4  -9        6.48        9.84      8.52 o
   1   5  -9      808.12      981.22     11.08 o
   2   5  -9     2748.42     2930.77     19.92 o
   3   5  -9       20.42       23.46     15.45 o
   4   5  -9      113.64       65.44     14.39 o
   5   5  -9      715.35      659.82     11.06 o
   6   5  -9     1944.51     2002.32     14.31 o
   7   5  -9     1088.53     1180.45     27.85 o
   8   5  -9      288.48      290.29      7.53 o
   9   5  -9      105.63      116.25     10.95 o
  10   5  -9      131.80      121.90     18.15 o
  11   5  -9       50.67       37.34      8.39 o
   0   6  -9    15843.09    15872.50     44.86 o
   1   6  -9      171.28      102.26      9.15 o
   2   6  -9      126.03      125.23     11.13 o
   3   6  -9       51.74      108.39     11.33 o
   4   6  -9      492.14      508.85     13.68 o
   5   6  -9       17.96        6.04      9.47 o
   6   6  -9      866.12      906.83     18.01 o
   7   6  -9      325.51      267.28      9.53 o
   8   6  -9     1425.82     1356.55     36.33 o
   9   6  -9      116.71      141.94      9.28 o
  10   6  -9       58.40       52.51     10.76 o
  11   6  -9       88.31      108.88      8.53 o
   1   7  -9      353.84      358.72     14.53 o
   2   7  -9     1892.78     1928.93     18.91 o
   3   7  -9     1849.06     1769.69     16.52 o
   4   7  -9      630.63      626.72     20.31 o
   5   7  -9      286.32      340.98     25.03 o
   6   7  -9      776.91      814.39     12.91 o
   7   7  -9      115.39      134.02     31.19 o
   8   7  -9       52.33       87.24     17.98 o
   9   7  -9       21.92       45.32     11.25 o
  10   7  -9       21.67       68.12     12.33 o
  11   7  -9       46.13       41.52     10.30 o
   0   8  -9     5873.00     6684.64     30.65 o
   1   8  -9      827.89      877.51     18.43 o
   2   8  -9     1574.89     1476.64     13.69 o
   3   8  -9      986.91     1064.53     13.93 o
   4   8  -9       88.67       79.01     16.05 o
   5   8  -9      104.00       85.76      9.40 o
   6   8  -9       19.92        7.99      8.64 o
   7   8  -9       94.04       81.04     10.73 o
   8   8  -9       40.36       36.35      8.37 o
   9   8  -9      116.61      135.28      8.80 o
  10   8  -9       12.57       26.62      6.60 o
   1   9  -9      290.77      315.18      8.37 o
   2   9  -9     1042.90      932.71     12.82 o
   3   9  -9      368.50      377.26     23.99 o
   4   9  -9      860.58      865.33     11.82 o
   5   9  -9      514.57      505.77     22.20 o
   6   9  -9       27.43       14.69      8.54 o
   7   9  -9     1214.40     1208.33     13.62 o
   8   9  -9       23.01       37.80     12.33 o
   9   9  -9        7.77       34.59     13.80 o
  10   9  -9        8.31       -3.71      8.52 o
   0  10  -9      280.77      290.36     12.02 o
   1  10  -9      734.33      777.35     12.55 o
   2  10  -9      704.42      672.35     12.02 o
   3  10  -9       94.21      105.57      7.59 o
   4  10  -9     1105.99     1078.15     11.81 o
   5  10  -9       95.18       86.36      8.87 o
   6  10  -9       17.74       47.37     16.60 o
   7  10  -9      387.43      408.63     15.06 o
   8  10  -9        2.92       13.84     25.62 o
   9  10  -9       12.53        4.45     14.95 o
  10  10  -9       77.25       67.08      7.16 o
   1  11  -9      179.81      225.86      9.07 o
   2  11  -9       37.40       55.95     17.19 o
   3  11  -9       55.78       67.11     10.33 o
   4  11  -9       51.55       74.17     21.17 o
   5  11  -9       86.03       90.65     17.68 o
   6  11  -9       93.05      115.85     15.67 o
   7  11  -9       16.22       28.64     10.38 o
   8  11  -9        0.54       22.95      8.80 o
   9  11  -9       10.63        7.97     10.10 o
   0  12  -9     1577.53     1514.03     15.59 o
   1  12  -9      240.69      289.19      8.95 o
   2  12  -9       35.60       49.04     13.14 o
   3  12  -9      191.35      200.95     21.24 o
   4  12  -9       65.04       62.64     14.14 o
   5  12  -9       10.40        0.38     23.34 o
   6  12  -9       64.28      101.84     19.09 o
   7  12  -9        6.66       14.10     10.20 o
   8  12  -9       11.19       36.91     22.12 o
   9  12  -9       48.57       47.71     10.22 o
   1  13  -9       54.63       51.10      7.08 o
   2  13  -9      125.80      126.29     16.31 o
   3  13  -9       42.72       52.33     29.20 o
   4  13  -9       53.14       63.82     16.82 o
   5  13  -9       92.70       83.43     15.03 o
   6  13  -9       63.36       80.49      8.93 o
   7  13  -9       18.70       35.12     10.33 o
   8  13  -9       81.89       80.49     21.46 o
   0  14  -9      122.36       88.05     14.21 o
   1  14  -9       86.76       50.22     10.94 o
   2  14  -9      377.08      359.00      7.95 o
   3  14  -9       94.48       80.37     27.37 o
   4  14  -9       47.15       33.36      9.61 o
   5  14  -9      301.22      304.09     13.00 o
   6  14  -9       48.13       46.49     14.84 o
   7  14  -9        8.56       -4.61      8.59 o
   8  14  -9        6.41       20.32     10.11 o
   1  15  -9        1.74       24.20      9.58 o
   2  15  -9       52.86       60.56     15.98 o
   3  15  -9        2.13       22.75      8.40 o
   4  15  -9      141.76      169.24      7.55 o
   5  15  -9      320.34      243.73     10.81 o
   6  15  -9        1.18       14.97      8.36 o
   7  15  -9       78.28       97.26     10.53 o
   0  16  -9       55.33       31.97     15.06 o
   1  16  -9       34.84       81.26     36.69 o
   2  16  -9       39.90       46.45      8.56 o
   3  16  -9       59.35       80.99     13.94 o
   4  16  -9      228.39      237.19     35.53 o
   5  16  -9       15.82       -8.70      8.70 o
   6  16  -9       15.11       21.17      7.43 o
   1  17  -9       17.10        8.09      8.64 o
   2  17  -9       24.59       46.63     11.22 o
   3  17  -9       12.16       13.99      8.67 o
   4  17  -9       31.88       -6.82      8.64 o
   5  17  -9       12.63       30.04     10.53 o
   0  18  -9       87.33      107.13     16.08 o
   1  18  -9        9.45       43.45     42.56 o
   2  18  -9       24.56       50.25      9.09 o
   3  18  -9       28.47       43.52     19.20 o
   0   0  -8    10807.22     9527.94     62.18 o
   2   0  -8     6503.57     6510.11     37.18 o
   4   0  -8       53.93       49.16      9.29 o
   6   0  -8      556.41      541.84     10.87 o
   8   0  -8      541.84      501.75     13.72 o
  10   0  -8       55.69       39.92     15.59 o
  12   0  -8        2.00       11.13     10.84 o
   1   1  -8       78.27        8.19      9.72 o
   2   1  -8     1488.30     1436.07     23.81 o
   3   1  -8      475.29      325.06      9.31 o
   4   1  -8      906.40      864.06      9.69 o
   5   1  -8      346.83      292.70      7.70 o
   6   1  -8      204.30      232.88     10.80 o
   7   1  -8      350.68      323.49     12.16 o
   8   1  -8       52.52       71.96      8.79 o
   9   1  -8       64.36       81.72     11.14 o
  10   1  -8       88.62       99.07     10.27 o
  11   1  -8       73.73       74.72     20.86 o
  12   1  -8      105.73       88.49      8.94 o
   0   2  -8      698.64      513.95     21.45 o
   1   2  -8       88.75       93.37     19.29 o
   2   2  -8     2289.43     2094.34     40.07 o
   3   2  -8     4573.78     4554.56     74.43 o
   4   2  -8     5580.92     5605.85     69.62 o
   5   2  -8     1850.12     1932.20     22.55 o
   6   2  -8      552.92      522.02     17.34 o
   7   2  -8      265.44      261.91     10.71 o
   8   2  -8      131.87      145.12      6.87 o
   9   2  -8       25.48       35.74      8.71 o
  10   2  -8       21.71       39.79     19.73 o
  11   2  -8        9.18        7.99     15.47 o
  12   2  -8       85.47       58.96     11.94 o
   1   3  -8      504.05      466.44     13.61 o
   2   3  -8     3578.43     3862.76     23.86 o
   3   3  -8     2869.49     2949.95     54.46 o
   4   3  -8     3842.78     3854.95     20.36 o
   5   3  -8      291.43      227.31     20.39 o
   6   3  -8     1009.27     1023.95     13.46 o
   7   3  -8     2356.29     2433.64     20.54 o
   8   3  -8        0.44       -5.44      8.62 o
   9   3  -8       32.26       16.75      7.57 o
  10   3  -8        9.56       39.21     17.07 o
  11   3  -8       78.32       66.44     10.59 o
  12   3  -8       11.14       29.29      8.42 o
   0   4  -8      256.11      173.39     17.35 o
   1   4  -8       30.56       46.06     11.76 o
   2   4  -8      151.25      167.28     13.65 o
   3   4  -8      716.25      815.68     29.72 o
   4   4  -8     7009.71     6852.84     91.77 o
   5   4  -8      148.07      186.95     27.44 o
   6   4  -8      444.84      427.86     16.98 o
   7   4  -8      556.16      600.07     18.06 o
   8   4  -8      567.81      571.99      8.78 o
   9   4  -8       22.17       23.77      6.63 o
  10   4  -8        1.73       19.86      9.84 o
  11   4  -8        5.17       19.61     15.86 o
   1   5  -8      399.92      539.47     14.82 o
   2   5  -8     8267.03     7823.19     29.39 o
   3   5  -8     1795.41     1698.89     16.76 o
   4   5  -8      474.57      497.69     12.23 o
   5   5  -8      415.11      434.36     12.13 o
   6   5  -8      197.86      164.61     25.97 o
   7   5  -8      204.13      215.16      9.59 o
   8   5  -8       93.63       91.39     10.51 o
   9   5  -8       69.73       87.65     20.01 o
  10   5  -8      260.75      282.42      8.05 o
  11   5  -8       88.10      100.24     11.05 o
   0   6  -8     9109.80     9917.47     39.12 o
   1   6  -8      861.44      861.14     14.75 o
   2   6  -8      421.89      367.59     10.14 o
   3   6  -8      406.25      524.18     12.75 o
   4   6  -8     3306.58     3165.49     83.31 o
   5   6  -8        8.59       20.84     19.53 o
   6   6  -8      264.43      288.52     11.96 o
   7   6  -8      274.26      255.68      9.55 o
   8   6  -8       91.37      115.56      8.36 o
   9   6  -8      278.00      258.31      7.24 o
  10   6  -8      144.76      118.08     10.31 o
  11   6  -8       55.11       47.46      6.03 o
   1   7  -8      542.97      566.74     12.05 o
   2   7  -8     2253.69     2455.86     22.64 o
   3   7  -8       61.47       59.11     11.50 o
   4   7  -8      118.46      157.22      9.81 o
   5   7  -8      572.53      555.59     13.83 o
   6   7  -8     1918.13     1845.50     55.81 o
   7   7  -8      612.47      597.40     22.17 o
   8   7  -8       34.50       40.16      8.64 o
   9   7  -8      104.99      106.70      8.66 o
  10   7  -8       20.72       15.38      7.42 o
  11   7  -8       67.58       81.50     10.17 o
   0   8  -8     2029.87     2164.91     22.69 o
   1   8  -8      394.61      389.41     11.57 o
   2   8  -8       73.56       81.76      9.14 o
   3   8  -8      272.07      234.20     12.41 o
   4   8  -8      934.78      945.92     28.68 o
   5   8  -8     1239.36     1189.68     13.88 o
   6   8  -8       26.45       67.42     19.79 o
   7   8  -8      528.41      535.89     10.68 o
   8   8  -8       35.45       45.59     12.70 o
   9   8  -8      526.80      524.90     11.67 o
  10   8  -8      186.22      153.40     12.58 o
  11   8  -8       48.01       51.14      8.21 o
   1   9  -8     1099.98     1099.58     13.00 o
   2   9  -8     2130.77     2038.33     13.44 o
   3   9  -8      937.93      890.85     38.59 o
   4   9  -8       53.78       44.10     22.41 o
   5   9  -8      365.24      353.85     22.96 o
   6   9  -8       12.93        9.90     10.24 o
   7   9  -8      169.64      162.03      9.38 o
   8   9  -8       15.76       21.27     12.59 o
   9   9  -8       30.76       44.19      8.58 o
  10   9  -8       69.22       95.63     16.49 o
   0  10  -8     2912.41     2918.79     19.89 o
   1  10  -8     1799.51     1759.05     53.61 o
   2  10  -8      405.80      393.63      8.76 o
   3  10  -8     1387.19     1299.46     23.26 o
   4  10  -8        2.01       -8.50      8.50 o
   5  10  -8      551.50      507.51     14.52 o
   6  10  -8      234.07      184.98     10.75 o
   7  10  -8      465.23      448.95      8.86 o
   8  10  -8       47.91       50.29      8.73 o
   9  10  -8       13.74       25.66     10.14 o
  10  10  -8      169.05      167.71     24.85 o
   1  11  -8      213.11      191.44     11.62 o
   2  11  -8      239.59      218.82      8.90 o
   3  11  -8       55.35       86.51     33.89 o
   4  11  -8      135.80      124.10      9.52 o
   5  11  -8      106.21      114.74      8.39 o
   6  11  -8      363.47      359.18     54.38 o
   7  11  -8       53.70       52.32      9.10 o
   8  11  -8       10.82       16.12     10.28 o
   9  11  -8        0.82       -1.59      7.10 o
   0  12  -8      378.93      362.09     15.58 o
   1  12  -8      554.94      573.67     30.69 o
   2  12  -8      106.99       98.61     21.71 o
   3  12  -8       35.82       35.11      7.05 o
   4  12  -8      135.78      124.56      8.59 o
   5  12  -8       39.73       25.99     15.95 o
   6  12  -8       30.52       45.29     17.13 o
   7  12  -8       11.70       22.27     18.48 o
   8  12  -8       83.25       70.66     10.39 o
   9  12  -8      169.50      172.08      9.39 o
   1  13  -8       63.95       77.89     37.92 o
   2  13  -8      223.82      235.18     19.77 o
   3  13  -8      142.85      165.40     13.93 o
   4  13  -8      153.58      199.60     28.39 o
   5  13  -8       45.87       67.42     24.76 o
   6  13  -8        8.42        9.15      7.40 o
   7  13  -8        0.31        5.19     22.83 o
   8  13  -8        4.08        2.34     19.72 o
   0  14  -8      288.46      258.80     11.03 o
   1  14  -8       18.87       14.00      8.33 o
   2  14  -8       75.05       77.90     10.42 o
   3  14  -8       79.92       64.39     10.50 o
   4  14  -8      103.55      122.56      8.29 o
   5  14  -8       37.58       81.47     26.41 o
   6  14  -8      247.79      259.42     16.80 o
   7  14  -8       12.32        4.22     11.47 o
   8  14  -8       22.22       21.72      8.45 o
   1  15  -8        5.48        2.73     11.55 o
   2  15  -8      315.65      302.27     15.39 o
   3  15  -8        0.68        6.69     16.78 o
   4  15  -8       39.35       20.93     17.74 o
   5  15  -8       26.67        2.83     10.30 o
   6  15  -8        9.69       24.86     17.02 o
   7  15  -8       35.48       54.02      8.59 o
   0  16  -8       38.49       48.22     14.65 o
   1  16  -8       15.44       72.44     34.15 o
   2  16  -8       63.15       72.13     10.38 o
   3  16  -8      104.35      103.49     16.60 o
   4  16  -8      203.59      236.77     31.20 o
   5  16  -8       36.64       65.34     10.40 o
   6  16  -8       15.26       14.95     17.44 o
   1  17  -8       29.30       57.35      8.83 o
   2  17  -8        0.95       17.49     10.77 o
   3  17  -8      202.90      175.88      8.12 o
   4  17  -8       28.21       28.98      9.15 o
   5  17  -8       13.92       38.40     19.73 o
   0  18  -8       41.49       40.84     11.34 o
   1  18  -8       17.06       36.42      7.86 o
   2  18  -8        1.69       23.97     10.84 o
   3  18  -8       18.40       24.59      8.90 o
   5   0  -7     1671.29     1596.64     19.21 o
   7   0  -7       20.09       45.08     25.29 o
   9   0  -7       85.64       62.66     11.04 o
  11   0  -7      632.87      620.24     17.80 o
   1   1  -7     2224.78     2527.80     24.89 o
   2   1  -7      304.21      248.23     14.20 o
   3   1  -7     1808.45     1440.71     16.34 o
   4   1  -7      991.46     1138.67     11.11 o
   5   1  -7     1105.39     1219.50     10.03 o
   6   1  -7      310.24      266.28     11.77 o
   7   1  -7       82.52       96.06      8.77 o
   8   1  -7      388.91      372.58      7.87 o
   9   1  -7      243.81      255.80      9.43 o
  10   1  -7      108.11      101.88     12.72 o
  11   1  -7       17.55        1.16      8.94 o
  12   1  -7      104.62      119.39     10.68 o
   0   2  -7      776.51     1035.93     21.17 o
   1   2  -7    25604.76    24463.76     75.78 o
   2   2  -7     8164.37     8620.02     33.89 o
   3   2  -7       71.66      103.70      9.94 o
   4   2  -7        4.94       14.01     19.09 o
   5   2  -7      374.44      369.12     10.31 o
   6   2  -7      118.54      114.66      8.41 o
   7   2  -7      506.36      532.60     24.99 o
   8   2  -7      159.85      147.73      9.99 o
   9   2  -7      169.08      194.48     18.13 o
  10   2  -7       57.41       62.53      7.81 o
  11   2  -7        1.39       49.34     20.60 o
  12   2  -7       79.45       66.02      8.77 o
   1   3  -7      470.69      561.27     12.56 o
   2   3  -7    11870.66    11357.29     37.26 o
   3   3  -7     1778.03     1978.17     16.26 o
   4   3  -7     3801.31     4101.27     19.47 o
   5   3  -7      567.86      688.47     11.09 o
   6   3  -7     1001.88     1074.81     21.21 o
   7   3  -7     4704.36     4783.35     62.91 o
   8   3  -7      314.18      322.87      7.58 o
   9   3  -7      142.26      123.95      9.12 o
  10   3  -7       48.50       56.42      8.83 o
  11   3  -7       50.06       44.08     10.60 o
  12   3  -7        7.62       32.92     35.65 o
   0   4  -7    13445.82    12807.86     45.89 o
   1   4  -7      438.82      565.43     10.69 o
   2   4  -7      857.31      868.07     14.87 o
   3   4  -7       57.95       12.29     10.01 o
   4   4  -7       73.97       78.41      9.49 o
   5   4  -7      803.27      782.11     11.20 o
   6   4  -7       25.10        9.12     11.59 o
   7   4  -7       87.15      108.63     11.48 o
   8   4  -7       14.05       21.72      6.50 o
   9   4  -7      234.97      220.45      8.93 o
  10   4  -7      152.07      137.81     16.65 o
  11   4  -7        1.49       12.93      8.60 o
   1   5  -7     1596.66     1381.79     13.68 o
   2   5  -7     2566.12     2329.02     18.52 o
   3   5  -7     1057.12     1110.10     28.80 o
   4   5  -7       78.74       64.89     10.36 o
   5   5  -7      199.58      166.14      9.37 o
   6   5  -7     1195.47     1148.35     28.06 o
   7   5  -7      213.21      188.94     13.01 o
   8   5  -7       73.41       96.13      8.36 o
   9   5  -7       81.75       87.53     14.60 o
  10   5  -7       87.18       74.42      8.75 o
  11   5  -7       17.44       30.18      8.44 o
   0   6  -7    17282.72    16665.13     48.16 o
   1   6  -7     3173.99     3514.16     73.57 o
   2   6  -7      599.09      674.27     13.44 o
   3   6  -7     1907.05     1938.45     16.19 o
   4   6  -7      750.58      766.06     12.81 o
   5   6  -7       18.09       12.97     22.35 o
   6   6  -7       30.53       32.00     15.41 o
   7   6  -7       22.54       22.51      7.58 o
   8   6  -7      107.17      104.31      9.29 o
   9   6  -7      380.65      443.67      9.32 o
  10   6  -7        8.22       26.79      6.65 o
  11   6  -7        5.08        2.77      7.20 o
   1   7  -7     1148.19     1234.92     34.30 o
   2   7  -7      398.13      370.55     10.13 o
   3   7  -7     1484.09     1336.08     12.83 o
   4   7  -7      318.44      320.30     10.45 o
   5   7  -7      704.39      739.14     11.21 o
   6   7  -7     1084.92     1018.01     11.74 o
   7   7  -7     1049.14     1013.95     13.05 o
   8   7  -7       85.03      102.05     15.24 o
   9   7  -7       86.06       52.64     10.71 o
  10   7  -7       17.50       32.59     12.10 o
  11   7  -7       51.27       64.70      8.24 o
   0   8  -7     8908.71     9213.32     34.72 o
   1   8  -7      124.20      106.14     20.84 o
   2   8  -7      110.28      131.19     19.28 o
   3   8  -7       78.78       56.90      8.92 o
   4   8  -7       70.24       68.37      8.99 o
   5   8  -7     1091.12     1125.14     13.79 o
   6   8  -7       25.31       38.32     10.38 o
   7   8  -7      935.83      906.27     11.33 o
   8   8  -7      214.71      233.66     17.97 o
   9   8  -7       47.89       36.54      9.37 o
  10   8  -7       25.73       27.81      9.78 o
  11   8  -7       15.49       20.38      5.64 o
   1   9  -7      315.30      315.89     11.25 o
   2   9  -7     1673.44     1658.82     12.83 o
   3   9  -7      597.97      523.66     12.14 o
   4   9  -7       24.72       24.21     11.53 o
   5   9  -7     1277.65     1247.47     19.84 o
   6   9  -7      152.64      137.95      9.00 o
   7   9  -7        4.37       25.78     14.04 o
   8   9  -7       11.04        6.35      7.34 o
   9   9  -7      100.52       90.30     10.42 o
  10   9  -7       29.23       41.74      8.32 o
   0  10  -7      250.32      225.86     15.99 o
   1  10  -7       36.89       26.56     15.55 o
   2  10  -7      817.04      779.99     21.35 o
   3  10  -7      962.37      971.40     12.58 o
   4  10  -7     1020.54      978.27     11.40 o
   5  10  -7       70.41       89.35     12.39 o
   6  10  -7      189.88      190.06     15.46 o
   7  10  -7        6.07       26.04     10.56 o
   8  10  -7       13.23       -0.42     19.80 o
   9  10  -7        0.39        3.47     21.04 o
  10  10  -7       36.10       43.85     12.08 o
   1  11  -7      565.35      501.98     17.78 o
   2  11  -7      383.22      380.73     13.64 o
   3  11  -7       44.56       66.95     10.11 o
   4  11  -7     1251.72     1196.59     32.36 o
   5  11  -7       38.60       40.72      8.52 o
   6  11  -7      460.42      436.66     10.00 o
   7  11  -7       50.17       83.64     10.21 o
   8  11  -7       54.33       50.42      8.82 o
   9  11  -7       13.16       -2.10     25.68 o
  10  11  -7      161.90      115.36     10.46 o
   0  12  -7      305.88      202.37     14.84 o
   1  12  -7       52.50       56.37      8.29 o
   2  12  -7      415.18      452.04     10.92 o
   3  12  -7       38.46       29.11      8.43 o
   4  12  -7      203.79      196.40     10.90 o
   5  12  -7       71.41       51.41     10.41 o
   6  12  -7      246.30      259.40      9.08 o
   7  12  -7        1.50       17.82     14.83 o
   8  12  -7       18.28       12.13      8.53 o
   9  12  -7       13.57        6.14     10.20 o
   1  13  -7      533.46      544.82     16.52 o
   2  13  -7      295.45      275.96      9.16 o
   3  13  -7      165.92      181.56      9.30 o
   4  13  -7      696.23      728.84     15.90 o
   5  13  -7      110.36       99.62     10.69 o
   6  13  -7       77.69      104.90     26.36 o
   7  13  -7        2.60       14.73     10.25 o
   8  13  -7        5.23       28.93      8.23 o
   0  14  -7      128.58      119.53     14.16 o
   1  14  -7      123.05      133.59      8.86 o
   2  14  -7       51.94       56.63     10.15 o
   3  14  -7     1671.72     1642.37     19.00 o
   4  14  -7      229.59      218.03     16.63 o
   5  14  -7        6.99       16.95     10.18 o
   6  14  -7       56.90       64.16     10.66 o
   7  14  -7      120.16      101.00     15.30 o
   8  14  -7       22.39       24.90     10.24 o
   1  15  -7        5.87       18.65     23.55 o
   2  15  -7       56.69       63.16     10.39 o
   3  15  -7       16.69       24.17      8.06 o
   4  15  -7       66.88       47.57      8.65 o
   5  15  -7      208.40      149.56     35.04 o
   6  15  -7       14.54       17.57      8.55 o
   7  15  -7       14.78       33.53     10.48 o
   0  16  -7       13.18       11.17     14.48 o
   1  16  -7       51.82       64.30      7.23 o
   2  16  -7        7.74       -4.15     23.62 o
   3  16  -7        9.45       13.37      8.45 o
   4  16  -7        7.50        4.88     15.05 o
   5  16  -7       39.16       53.30     21.14 o
   6  16  -7        5.87       15.25     10.52 o
   1  17  -7       25.82       37.34     32.64 o
   2  17  -7      204.62      235.67     23.71 o
   3  17  -7       43.18       30.13      8.85 o
   4  17  -7       11.94        9.83     18.02 o
   5  17  -7        2.57       28.44     16.66 o
   0  18  -7      125.86      172.15     16.00 o
   1  18  -7       79.56       80.62     12.26 o
   2  18  -7        2.14       34.27     21.14 o
   3  18  -7       16.46       -9.10      9.10 o
   4  18  -7       56.51       38.35      9.18 o
   1  19  -7       81.83       80.86     12.62 o
   0   0  -6     6696.04     7011.11     64.08 o
   2   0  -6     2594.08     2742.24     31.84 o
   4   0  -6    12092.17    11828.13    112.36 o
   6   0  -6     2265.38     2366.18     45.52 o
   8   0  -6       13.19       12.94     15.83 o
  10   0  -6       19.35       -9.49     15.47 o
  12   0  -6      306.45      285.59     16.04 o
   1   1  -6    13785.65    12788.91    391.50 o
   2   1  -6      214.12      349.16     13.41 o
   3   1  -6     2134.33     1888.03     16.86 o
   4   1  -6     1763.78     2066.77     27.52 o
   5   1  -6     3350.53     3640.91     28.25 o
   6   1  -6       48.23       39.11      9.16 o
   7   1  -6     1138.26     1008.57     11.14 o
   8   1  -6      333.14      316.47      7.03 o
   9   1  -6      472.47      509.14     20.88 o
  10   1  -6      108.31       84.98      8.90 o
  11   1  -6      139.31      116.89     11.14 o
  12   1  -6       52.80       67.25     14.34 o
   1   2  -6    33752.08    35252.28     90.00 o
   2   2  -6     4142.08     4101.94     64.51 o
   3   2  -6     2020.24     1777.43     19.61 o
   4   2  -6       19.92       24.01     10.60 o
   5   2  -6       70.72       89.93     19.72 o
   6   2  -6      944.55     1023.64     27.67 o
   7   2  -6      745.47      705.09     22.13 o
   8   2  -6      153.12      175.56     16.71 o
   9   2  -6      509.86      511.24     19.83 o
  10   2  -6        2.14        4.81     31.68 o
  11   2  -6       34.09       40.12     20.43 o
  12   2  -6       55.72       54.06     10.55 o
   1   3  -6     2039.87     2113.15     20.92 o
   2   3  -6    18427.95    17658.19     55.82 o
   3   3  -6     1673.95     1872.18     22.96 o
   4   3  -6      253.66      269.28     21.93 o
   5   3  -6     3163.82     3119.56     51.26 o
   6   3  -6     1110.30     1155.47     12.25 o
   7   3  -6     2281.32     2318.59     18.06 o
   8   3  -6      597.15      542.94     16.92 o
   9   3  -6      531.63      520.32      7.94 o
  10   3  -6       86.52       99.71     14.42 o
  11   3  -6       50.24       53.61     10.65 o
  12   3  -6        3.42        8.51      7.14 o
   0   4  -6     3022.17     3106.88     28.33 o
   1   4  -6      193.76      268.80      9.63 o
   2   4  -6    18754.06    18585.73     52.72 o
   3   4  -6      141.37      190.26     10.62 o
   4   4  -6      148.39      106.94      9.76 o
   5   4  -6       75.22       45.52     11.29 o
   6   4  -6     2447.74     2593.27     15.29 o
   7   4  -6       94.91      136.89     25.64 o
   8   4  -6      132.52      128.09      7.75 o
   9   4  -6      169.93      184.96      8.00 o
  10   4  -6       27.85       47.44     13.46 o
  11   4  -6      182.01      197.21     20.81 o
  12   4  -6       57.00       47.95     10.43 o
   1   5  -6      631.45      522.35     11.27 o
   2   5  -6      211.51      171.11     12.17 o
   3   5  -6      281.86      324.66     10.84 o
   4   5  -6      807.02      828.84     13.29 o
   5   5  -6        4.62       18.95     10.58 o
   6   5  -6     2774.37     2751.92     23.71 o
   7   5  -6       52.27       45.49     10.97 o
   8   5  -6      186.18      217.81      7.83 o
   9   5  -6        2.32       29.69      8.42 o
  10   5  -6       75.50       59.57     14.14 o
  11   5  -6       93.86       83.84      8.66 o
   1   6  -6        4.26       23.54      8.04 o
   2   6  -6      699.60      822.81     16.02 o
   3   6  -6      896.98      814.34     13.72 o
   4   6  -6      260.57      274.73      9.49 o
   5   6  -6      222.77      217.03     27.77 o
   6   6  -6      134.54      120.66     11.49 o
   7   6  -6        4.65       16.55     24.59 o
   8   6  -6      219.24      233.06      8.24 o
   9   6  -6       39.13       54.13     12.28 o
  10   6  -6       66.59       63.36      8.65 o
  11   6  -6       46.74       37.63      6.54 o
   1   7  -6      725.35      866.29     11.38 o
   2   7  -6      827.15      979.75     13.81 o
   3   7  -6     3888.73     3725.29     32.45 o
   4   7  -6      381.60      423.99     11.70 o
   5   7  -6       65.74       88.12     40.10 o
   6   7  -6      146.00      120.06     11.24 o
   7   7  -6      688.63      666.27     10.38 o
   8   7  -6      409.75      391.33     19.38 o
   9   7  -6      262.25      220.09      6.53 o
  10   7  -6        6.59        6.14      7.28 o
  11   7  -6       90.50       93.77      7.31 o
   0   8  -6        4.61      -15.48     15.48 o
   1   8  -6      480.87      549.67     21.88 o
   2   8  -6      563.01      652.65     12.13 o
   3   8  -6     1417.02     1438.15     12.76 o
   4   8  -6       13.05       22.06      8.79 o
   5   8  -6      489.63      506.53     12.36 o
   6   8  -6      390.89      394.76     26.47 o
   7   8  -6      228.71      263.73     11.29 o
   8   8  -6      443.99      475.70     16.64 o
   9   8  -6      164.00      154.65     13.43 o
  10   8  -6       17.71       42.50     20.83 o
  11   8  -6       17.12       33.32     17.34 o
   1   9  -6      547.35      596.41     22.95 o
   2   9  -6      873.65      914.46     20.88 o
   3   9  -6        5.09        7.20     11.50 o
   4   9  -6       69.40       66.86     11.26 o
   5   9  -6      249.08      282.34     15.30 o
   6   9  -6      191.82      172.62     36.01 o
   7   9  -6      103.83       70.96      9.00 o
   8   9  -6       17.06       44.30     22.42 o
   9   9  -6       79.35       96.12      8.44 o
  10   9  -6       24.64       25.96      7.29 o
   0  10  -6      271.65      266.38     16.09 o
   1  10  -6      502.87      453.80     11.63 o
   2  10  -6     1031.84     1017.91     11.39 o
   3  10  -6      904.42      927.71     11.50 o
   4  10  -6       81.39       94.29     25.03 o
   5  10  -6      190.21      175.59      9.21 o
   6  10  -6        6.62      -10.52     10.52 o
   7  10  -6       78.76       77.19     22.31 o
   8  10  -6       23.54       36.94      8.28 o
   9  10  -6        3.18        6.53      8.39 o
  10  10  -6       68.07       68.66      6.54 o
   1  11  -6      455.19      445.41      8.72 o
   2  11  -6      624.23      558.73     19.77 o
   3  11  -6      266.72      263.80     18.04 o
   4  11  -6     1546.13     1519.68     35.31 o
   5  11  -6       47.92       53.59     10.44 o
   6  11  -6      112.26       98.61     10.84 o
   7  11  -6      112.11      103.32     15.44 o
   8  11  -6        2.45        8.08     21.72 o
   9  11  -6      216.64      181.07     13.75 o
  10  11  -6      133.34      116.05      8.30 o
   0  12  -6      488.87      535.39     12.44 o
   1  12  -6      163.33      190.70      9.00 o
   2  12  -6      115.67      130.07     10.55 o
   3  12  -6      505.76      509.51     10.33 o
   4  12  -6      349.91      382.29     11.25 o
   5  12  -6      311.95      301.87     20.69 o
   6  12  -6      121.08      127.02     10.84 o
   7  12  -6       12.88       21.93     12.63 o
   8  12  -6        6.46       23.52     10.19 o
   9  12  -6       14.72       33.82      9.63 o
   1  13  -6      204.38      191.46     20.06 o
   2  13  -6      181.66      210.27      9.98 o
   3  13  -6       80.10      102.98      9.12 o
   4  13  -6      222.80      202.45     11.53 o
   5  13  -6      261.06      291.40     10.18 o
   6  13  -6       13.66       27.02     10.42 o
   7  13  -6        3.14       13.77     17.30 o
   8  13  -6       11.76        9.98     15.76 o
   9  13  -6        5.75        6.62      9.39 o
   0  14  -6       54.78       90.72     10.57 o
   1  14  -6       10.40       58.75     19.42 o
   2  14  -6      353.24      352.83     30.02 o
   3  14  -6      516.42      460.02      9.93 o
   4  14  -6      278.21      277.50     15.90 o
   5  14  -6       39.80       70.31     14.89 o
   6  14  -6       13.44       27.68     11.64 o
   7  14  -6       61.50       60.24      8.92 o
   8  14  -6       29.23       49.42     10.18 o
   1  15  -6      239.54      231.72     17.81 o
   2  15  -6       11.86       27.30      9.64 o
   3  15  -6      276.89      288.93      9.01 o
   4  15  -6       79.50       86.12      8.70 o
   5  15  -6      106.31      107.24      9.00 o
   6  15  -6        4.04      -14.20     14.99 o
   7  15  -6       20.13       31.96     14.43 o
   0  16  -6       13.91       27.68     10.12 o
   1  16  -6       56.67       57.32     26.23 o
   2  16  -6       42.46       41.24     15.12 o
   3  16  -6        5.18        5.81     17.82 o
   4  16  -6       91.80       98.69     28.64 o
   5  16  -6        8.01       -5.64     31.04 o
   6  16  -6        4.21        4.32     10.18 o
   1  17  -6        5.05       -4.56     19.18 o
   2  17  -6       37.96       33.18      9.10 o
   3  17  -6       24.81       19.42      7.56 o
   4  17  -6       55.68       62.79      7.57 o
   5  17  -6       50.44       51.29      8.92 o
   0  18  -6      140.99      144.79     12.06 o
   1  18  -6       61.73       64.64     15.78 o
   2  18  -6       62.52       52.18     12.85 o
   3  18  -6       13.65       29.15      7.83 o
   4  18  -6       58.31       65.64     41.43 o
   1  19  -6      135.14      129.89     12.91 o
   1   0  -5     1610.90     1293.58     33.41 o
   3   0  -5       60.26       27.13     11.90 o
   5   0  -5     3287.08     3482.84     60.65 o
   7   0  -5      135.28      126.89     15.80 o
   9   0  -5      581.02      542.42     17.10 o
  11   0  -5       58.99       56.47     11.24 o
   1   1  -5    20086.43    18392.57     74.04 o
   2   1  -5      989.26      866.44     15.04 o
   3   1  -5     6851.49     6053.57     60.57 o
   4   1  -5     3744.25     3851.44     47.73 o
   5   1  -5     1487.65     1429.16     21.64 o
   6   1  -5      733.55      700.95     14.90 o
   7   1  -5     1320.72     1188.24     21.23 o
   8   1  -5       43.25       64.85     23.81 o
   9   1  -5      286.10      323.71     15.15 o
  10   1  -5      220.44      206.19     18.49 o
  11   1  -5      198.78      157.82      9.27 o
  12   1  -5        6.64        4.54     13.74 o
   0   2  -5     1749.46     1359.21     30.42 o
   1   2  -5       20.40      -37.23     37.23 o
   2   2  -5    12314.78    12566.00     51.93 o
   3   2  -5    11801.05    12125.79     72.19 o
   4   2  -5     2927.48     2677.59     24.89 o
   5   2  -5      330.46      330.52      9.19 o
   6   2  -5       96.61      149.91      9.28 o
   7   2  -5     1090.60     1081.96      9.56 o
   8   2  -5      115.37      109.95     17.39 o
   9   2  -5      180.35      155.36     15.83 o
  10   2  -5       13.22       27.29      9.00 o
  11   2  -5        0.95       43.88     10.72 o
  12   2  -5       52.86       66.08     18.48 o
   1   3  -5      943.52      686.50     17.19 o
   2   3  -5     7496.38     6811.67     70.67 o
   3   3  -5      636.95      579.13     16.65 o
   4   3  -5     1700.12     1776.03     16.23 o
   5   3  -5     4517.65     4334.14     61.16 o
   6   3  -5     1492.78     1408.73     14.11 o
   7   3  -5      255.00      260.24     12.91 o
   8   3  -5      515.09      499.41     15.05 o
   9   3  -5      207.28      254.94     13.38 o
  10   3  -5      328.29      293.35     17.26 o
  11   3  -5       45.04       47.16      7.71 o
  12   3  -5       33.91       25.42     10.38 o
   0   4  -5     9637.14     9398.50     43.75 o
   1   4  -5     2239.60     2134.40     20.50 o
   2   4  -5     3470.29     3619.56     22.89 o
   3   4  -5     6540.52     6840.00     43.76 o
   4   4  -5     3151.98     3198.77     26.95 o
   5   4  -5      120.23      129.48     11.48 o
   6   4  -5     1466.44     1475.42     32.72 o
   7   4  -5       74.69       59.92     15.92 o
   8   4  -5      487.11      487.76     11.81 o
   9   4  -5        5.93        6.45      8.87 o
  10   4  -5       28.64       17.73     15.99 o
  11   4  -5      115.19      130.96     17.31 o
  12   4  -5        0.08       -1.99      8.43 o
   1   5  -5      495.66      441.53     10.09 o
   2   5  -5     4252.62     3699.49     21.40 o
   3   5  -5     3215.66     3364.35     20.32 o
   4   5  -5     1175.07     1203.45     16.42 o
   5   5  -5      375.56      388.08     13.85 o
   6   5  -5      574.62      554.52     21.19 o
   7   5  -5      167.59      187.32     11.19 o
   8   5  -5       45.53       68.21     10.67 o
   9   5  -5       46.60       38.92     11.32 o
  10   5  -5       68.89       78.89     18.65 o
  11   5  -5      119.89      142.15      9.40 o
   0   6  -5     8918.29     8356.07     34.94 o
   1   6  -5     5761.28     5778.33     55.35 o
   2   6  -5     3959.76     3817.35     20.76 o
   3   6  -5     5581.97     5783.08     27.04 o
   4   6  -5       20.65        8.30     10.66 o
   5   6  -5     1252.90     1247.89     12.57 o
   6   6  -5       70.16       50.30     18.05 o
   7   6  -5      143.09      128.09     14.23 o
   8   6  -5      220.90      231.43     11.06 o
   9   6  -5      116.20       90.26      6.38 o
  10   6  -5       27.41       49.62     10.87 o
  11   6  -5       54.12       41.48      7.30 o
   1   7  -5     1373.54     1407.50     14.50 o
   2   7  -5     1663.34     1898.85     15.95 o
   3   7  -5      426.93      451.97     10.55 o
   4   7  -5      440.99      443.34     29.19 o
   5   7  -5        4.57       -8.94      8.94 o
   6   7  -5      831.35      832.21     21.69 o
   7   7  -5      114.36      146.49     10.99 o
   8   7  -5      708.90      727.41     55.41 o
   9   7  -5      373.43      337.79      7.83 o
  10   7  -5       31.68       55.13     10.21 o
  11   7  -5       10.48       22.96      8.75 o
   0   8  -5     1120.60     1249.03     19.69 o
   1   8  -5      138.22      140.23     13.65 o
   2   8  -5     1605.71     1598.05     21.27 o
   3   8  -5     1128.56     1157.46     23.21 o
   4   8  -5      784.54      792.57     12.61 o
   5   8  -5      253.31      245.56     11.77 o
   6   8  -5      561.41      501.60     12.48 o
   7   8  -5        7.70       22.58     10.50 o
   8   8  -5       55.98       56.41     14.96 o
   9   8  -5       18.99       12.87      7.32 o
  10   8  -5        4.11        8.04      8.36 o
  11   8  -5       27.12       23.90      6.27 o
   1   9  -5      103.57      128.55     10.53 o
   2   9  -5     1002.15     1011.10     12.68 o
   3   9  -5      193.05      148.83     10.97 o
   4   9  -5      311.18      277.13     11.43 o
   5   9  -5      633.31      658.57     12.69 o
   6   9  -5      797.73      804.39     12.48 o
   7   9  -5      201.01      179.61     20.29 o
   8   9  -5       18.01       61.00     38.98 o
   9   9  -5       79.56       58.76      9.83 o
  10   9  -5       43.47       27.67      8.63 o
   0  10  -5     5587.87     5361.01     25.63 o
   1  10  -5      802.07      770.11     33.22 o
   2  10  -5     1132.10     1144.93     25.76 o
   3  10  -5      544.03      592.81     23.22 o
   4  10  -5       23.11       31.28     10.70 o
   5  10  -5     1116.88     1074.83     11.76 o
   6  10  -5      175.50      181.01     14.77 o
   7  10  -5      147.84      115.31     38.02 o
   8  10  -5       32.14       56.52     10.23 o
   9  10  -5       26.12       -1.63      8.59 o
  10  10  -5      130.05      105.53      8.89 o
   1  11  -5      864.73      799.31     12.34 o
   2  11  -5      286.14      268.32      9.69 o
   3  11  -5        7.94      -15.83     15.83 o
   4  11  -5      122.69      106.76     15.93 o
   5  11  -5      288.08      324.04     18.41 o
   6  11  -5      465.34      501.30     29.08 o
   7  11  -5      116.55       97.99     11.00 o
   8  11  -5      104.04       71.75      8.63 o
   9  11  -5      127.33      109.63     10.56 o
  10  11  -5       17.01       40.44     11.31 o
   0  12  -5      794.50      798.93     17.65 o
   1  12  -5       17.65       22.07     10.49 o
   2  12  -5      298.38      294.02     17.80 o
   3  12  -5      269.19      290.88     17.65 o
   4  12  -5      216.07      187.23      9.14 o
   5  12  -5      192.94      155.05     10.26 o
   6  12  -5      179.30      180.50     31.14 o
   7  12  -5       18.57       43.80     11.75 o
   8  12  -5       69.05       73.46      8.69 o
   9  12  -5       27.83       33.88      8.27 o
   1  13  -5       68.64       52.17     10.43 o
   2  13  -5       10.40       20.98      8.44 o
   3  13  -5      231.95      237.82      9.10 o
   4  13  -5        6.35       16.23     14.73 o
   5  13  -5       98.36      116.73     14.68 o
   6  13  -5        5.62        5.22     21.58 o
   7  13  -5        5.74       -2.17     15.24 o
   8  13  -5       22.41       23.76      8.46 o
   9  13  -5        4.95       18.36     26.17 o
   0  14  -5      356.60      434.02     15.91 o
   1  14  -5      381.02      378.18     18.39 o
   2  14  -5      113.97      132.60     13.37 o
   3  14  -5      572.80      567.68     20.36 o
   4  14  -5      519.91      494.19     28.74 o
   5  14  -5       97.60      106.60     11.55 o
   6  14  -5       44.08       56.03     25.22 o
   7  14  -5       44.23       66.85     13.55 o
   8  14  -5       10.93       26.91     10.22 o
   1  15  -5       51.57       56.22      8.25 o
   2  15  -5       37.87       58.82      9.87 o
   3  15  -5       43.10       67.31     17.45 o
   4  15  -5       17.61       28.32      8.57 o
   5  15  -5       54.67       75.95     10.52 o
   6  15  -5       70.49       73.37      8.86 o
   7  15  -5      142.23      126.99     15.12 o
   0  16  -5       21.13      -14.61     14.61 o
   1  16  -5        0.04        0.67      8.32 o
   2  16  -5      123.09      126.79      8.86 o
   3  16  -5       79.15       63.57      8.69 o
   4  16  -5       75.69      113.79     14.92 o
   5  16  -5       23.45       -0.64      7.34 o
   6  16  -5       10.57       15.91      7.50 o
   1  17  -5       25.89       44.48      7.24 o
   2  17  -5       64.65       65.74     11.89 o
   3  17  -5       60.29       73.24     18.15 o
   4  17  -5      103.67       97.91     16.20 o
   5  17  -5       69.53       79.15      8.94 o
   0  18  -5       27.72       20.01     11.33 o
   1  18  -5       41.10       83.78     11.00 o
   2  18  -5       81.30      107.60     39.44 o
   3  18  -5       31.07       36.56      8.83 o
   4  18  -5       12.19       15.10     16.55 o
   1  19  -5       39.41       39.99     19.85 o
   2  19  -5       36.46        6.17     11.64 o
   2   0  -4    12736.44    12811.05     56.79 o
   4   0  -4    17204.95    19364.29     61.94 o
   6   0  -4      750.34      769.03     13.19 o
   8   0  -4        9.43       17.94     10.88 o
  10   0  -4       24.38       47.62     14.80 o
  12   0  -4       76.48       87.32     15.51 o
   1   1  -4    16855.07    16530.42    291.93 o
   2   1  -4     4076.45     4041.99     51.16 o
   3   1  -4     6965.32     6858.36     49.88 o
   4   1  -4     1778.76     1855.87     15.18 o
   5   1  -4      711.96      797.79     16.47 o
   6   1  -4     2939.18     2736.28     38.35 o
   7   1  -4      779.87      849.85     21.29 o
   8   1  -4      552.52      544.21     41.82 o
   9   1  -4      386.62      381.10      8.95 o
  10   1  -4      194.87      202.60     11.05 o
  11   1  -4       45.23       31.45      8.98 o
  12   1  -4       24.42       35.64     17.23 o
   0   2  -4     2126.25     2018.93     33.52 o
   2   2  -4     3454.01     3672.98     25.85 o
   3   2  -4     3608.50     3480.14     28.76 o
   4   2  -4     4465.03     4946.29     85.55 o
   5   2  -4       20.26       40.67      9.60 o
   6   2  -4       33.16       25.53     12.16 o
   7   2  -4      418.27      372.83     22.96 o
   8   2  -4      997.65     1046.79     18.06 o
   9   2  -4      578.34      561.83     12.17 o
  10   2  -4       65.16       72.22     17.69 o
  11   2  -4      176.74      210.03     11.26 o
  12   2  -4      200.39      204.90     17.32 o
   1   3  -4       99.69      209.83     16.80 o
   2   3  -4     2568.88     1972.33     19.82 o
   3   3  -4     1653.21     2027.61     17.87 o
   4   3  -4     2685.93     3099.08     66.49 o
   5   3  -4      354.51      309.78     12.20 o
   6   3  -4      677.51      640.10     11.30 o
   7   3  -4      270.08      245.60      9.57 o
   8   3  -4      124.59      141.61      7.99 o
   9   3  -4       24.59       34.96     12.22 o
  10   3  -4      385.06      426.80     10.01 o
  11   3  -4       37.24       41.04     10.88 o
  12   3  -4      172.88      102.03     15.65 o
   0   4  -4    25131.08    22651.45     64.35 o
   1   4  -4     2090.79     2065.04     18.31 o
   2   4  -4      914.74      893.71     15.53 o
   3   4  -4      359.73      303.21     36.38 o
   4   4  -4      726.74      719.76     25.75 o
   5   4  -4      328.90      306.30     12.03 o
   6   4  -4     1086.66     1065.28     24.69 o
   7   4  -4      241.70      260.44      9.46 o
   8   4  -4      149.85      130.28      9.51 o
   9   4  -4       44.21       57.04      6.80 o
  10   4  -4        8.44       24.72      9.22 o
  11   4  -4       26.19       43.32      8.61 o
  12   4  -4        3.38       19.44      8.29 o
   1   5  -4     2148.87     2091.48     18.32 o
   2   5  -4     8606.20     9221.68     59.86 o
   3   5  -4     2431.36     2501.80     16.82 o
   4   5  -4      603.36      694.82     36.76 o
   5   5  -4      788.48      738.32     12.84 o
   6   5  -4      193.56      148.95      9.41 o
   7   5  -4      832.28      792.12     21.72 o
   8   5  -4      198.50      197.43     15.26 o
   9   5  -4      172.14      197.36     10.26 o
  10   5  -4       50.85       46.41      8.60 o
  11   5  -4      142.23      173.50     10.85 o
  12   5  -4       37.09       22.38     14.14 o
   0   6  -4      630.86      659.81     14.61 o
   1   6  -4     1533.37     1620.94     57.08 o
   2   6  -4     2601.29     2765.78     33.62 o
   3   6  -4       85.35      116.47     11.45 o
   4   6  -4      145.15      110.77     10.96 o
   5   6  -4      529.27      423.91     12.23 o
   6   6  -4      122.52      120.16     13.57 o
   7   6  -4       74.88       94.35      8.86 o
   8   6  -4       78.84       96.53      7.95 o
   9   6  -4      219.86      195.23     19.27 o
  10   6  -4       89.99      111.36      7.65 o
  11   6  -4      228.04      193.06      8.75 o
   1   7  -4     3777.05     3464.75     16.25 o
   2   7  -4     2341.93     2319.67     27.63 o
   3   7  -4     1223.54     1284.32     68.83 o
   4   7  -4     1776.56     1869.55     39.96 o
   5   7  -4       41.43       47.17     10.81 o
   6   7  -4      411.97      413.80      9.14 o
   7   7  -4       75.43      125.15     10.61 o
   8   7  -4      198.29      189.73      8.26 o
   9   7  -4      241.00      302.44     16.78 o
  10   7  -4      236.11      239.07     20.41 o
  11   7  -4       21.89       23.85     12.63 o
   0   8  -4     7405.43     6961.49     32.06 o
   1   8  -4       15.15       38.42      8.84 o
   2   8  -4      371.07      366.74      9.98 o
   3   8  -4        2.03       22.01     10.53 o
   4   8  -4      257.59      249.34     11.37 o
   5   8  -4       99.70      111.28      8.98 o
   6   8  -4      404.94      444.81     60.98 o
   7   8  -4       43.96       45.18      7.64 o
   8   8  -4       28.65       23.37      7.69 o
   9   8  -4      373.93      364.14     24.86 o
  10   8  -4        3.03        6.93      8.31 o
  11   8  -4       13.22       23.02      7.22 o
   1   9  -4       68.71       59.17     15.16 o
   2   9  -4      494.42      442.70     16.75 o
   3   9  -4      154.45      151.49     13.73 o
   4   9  -4      156.80      132.65      9.58 o
   5   9  -4     1178.90     1129.04     29.29 o
   6   9  -4     1064.48     1012.77     11.66 o
   7   9  -4      353.67      346.97     16.82 o
   8   9  -4       32.42       26.78     11.13 o
   9   9  -4       26.79       31.41      7.35 o
  10   9  -4        2.53       23.77     12.85 o
   0  10  -4      833.51      798.11     18.35 o
   1  10  -4      704.25      856.79     12.50 o
   2  10  -4      462.62      450.24     16.74 o
   3  10  -4     2606.01     2593.06     32.27 o
   4  10  -4       94.77      117.72     10.87 o
   5  10  -4      200.61      189.29     10.92 o
   6  10  -4      373.39      310.54     21.05 o
   7  10  -4      266.57      251.50     19.16 o
   8  10  -4      126.08      138.82     11.29 o
   9  10  -4        7.08        6.30     10.26 o
  10  10  -4       25.91       38.28      8.21 o
   1  11  -4      574.67      576.26     11.91 o
   2  11  -4      270.75      290.59     24.53 o
   3  11  -4      494.14      519.67     11.89 o
   4  11  -4       34.40       37.81     10.43 o
   5  11  -4       18.92       16.14     14.81 o
   6  11  -4       78.71       76.90     21.65 o
   7  11  -4      380.37      401.72     27.76 o
   8  11  -4       34.06       26.83      9.85 o
   9  11  -4       14.26       27.13     16.60 o
  10  11  -4       70.68       57.81      7.28 o
   0  12  -4        7.54        3.96     10.87 o
   1  12  -4      248.77      234.25      9.43 o
   2  12  -4      428.30      407.05      8.97 o
   3  12  -4      229.34      221.12      7.91 o
   4  12  -4      362.43      325.58      9.38 o
   5  12  -4       16.45       -4.67     10.66 o
   6  12  -4        6.24       22.96     16.45 o
   7  12  -4       37.91       41.43     10.21 o
   8  12  -4       12.79       -9.54     13.32 o
   9  12  -4       68.06       42.55     10.23 o
   1  13  -4      338.45      304.13      9.49 o
   2  13  -4      358.17      375.84     11.13 o
   3  13  -4      143.63      117.42     12.80 o
   4  13  -4       74.94      101.36     24.95 o
   5  13  -4       39.77       44.35     27.44 o
   6  13  -4       48.78       67.26     25.26 o
   7  13  -4        1.07       30.89     31.62 o
   8  13  -4       54.65       31.06     15.07 o
   9  13  -4       13.57       17.21      8.10 o
   0  14  -4      104.02      111.31     10.30 o
   1  14  -4      269.36      254.98      9.08 o
   2  14  -4       52.85       85.01     15.98 o
   3  14  -4       14.16       23.55     10.47 o
   4  14  -4      140.03      167.95     32.88 o
   5  14  -4       44.74       52.09     10.63 o
   6  14  -4       45.00       36.52      8.63 o
   7  14  -4       46.40       38.64     13.90 o
   8  14  -4        2.47       -9.62      9.62 o
   1  15  -4      313.65      308.84     10.90 o
   2  15  -4      274.60      266.18      7.76 o
   3  15  -4      224.64      229.51      9.19 o
   4  15  -4       15.33        6.24     15.67 o
   5  15  -4      318.65      372.40     12.72 o
   6  15  -4       13.02       24.49     10.40 o
   7  15  -4        9.18       12.17     10.26 o
   0  16  -4        4.06       -1.41     14.68 o
   1  16  -4        9.68       29.15     10.31 o
   2  16  -4      188.65      209.79      7.97 o
   3  16  -4       56.45       94.72     10.70 o
   4  16  -4       46.15       60.24      8.10 o
   5  16  -4       36.06       24.79      8.66 o
   6  16  -4       58.73       80.87     17.02 o
   1  17  -4       43.31       54.86     15.68 o
   2  17  -4       79.16       96.61     12.32 o
   3  17  -4      138.17      168.41     15.65 o
   4  17  -4       10.46        7.18     42.80 o
   5  17  -4       21.10       16.77     17.66 o
   0  18  -4       63.18       50.97     15.93 o
   1  18  -4       48.40       74.03     13.58 o
   2  18  -4       46.39       89.32     35.67 o
   3  18  -4       90.61      115.65      8.20 o
   4  18  -4       59.10       47.79      9.29 o
   1  19  -4        2.30       -4.69     22.57 o
   2  19  -4       67.50       50.90     11.87 o
   1   0  -3     1451.69     1363.62     29.44 o
   3   0  -3     8216.12     9779.68    215.59 o
   5   0  -3    10457.01    10534.50     26.79 o
   7   0  -3      111.92      101.57     11.44 o
   9   0  -3      152.61      156.91     16.16 o
  11   0  -3       20.75       21.22     15.05 o
   1   1  -3    15784.47    15749.59     56.50 o
   2   1  -3     7441.25     8539.57    101.17 o
   3   1  -3     1210.25     1078.93     15.21 o
   4   1  -3     2061.72     2140.47     15.15 o
   5   1  -3      714.51      719.73      9.83 o
   6   1  -3     2951.56     2860.14     20.04 o
   7   1  -3      445.49      436.98      7.99 o
   8   1  -3      855.79      896.29     12.98 o
   9   1  -3      772.07      799.97     12.74 o
  10   1  -3       52.45       68.52     10.08 o
  11   1  -3        7.52        3.58     22.36 o
  12   1  -3        3.60       19.83     25.64 o
   0   2  -3     1105.79     1067.12     28.98 o
   1   2  -3    14999.02    16120.48     68.62 o
   2   2  -3      417.43      429.93     14.60 o
   3   2  -3     2800.41     2851.65     20.22 o
   4   2  -3    19755.58    20099.41    193.34 o
   5   2  -3        5.97       -4.94      7.24 o
   6   2  -3      434.80      429.70      8.77 o
   7   2  -3       23.43       27.89      9.34 o
   8   2  -3     1814.07     1788.55     16.46 o
   9   2  -3      290.82      319.33      8.97 o
  10   2  -3       22.21       18.71      8.65 o
  11   2  -3      110.33      128.32     20.66 o
  12   2  -3       28.41       32.98     18.44 o
   1   3  -3     1065.91     1107.52     17.72 o
   2   3  -3     2074.43     1886.55     19.65 o
   3   3  -3     1392.72     1398.43     23.10 o
   4   3  -3      789.77      825.20     21.44 o
   5   3  -3     1198.54     1090.72     13.95 o
   6   3  -3      728.65      750.39      9.55 o
   7   3  -3     1902.74     1900.72     28.86 o
   8   3  -3       10.21       22.28      7.51 o
   9   3  -3      365.96      341.28     10.59 o
  10   3  -3       20.38       12.36      8.97 o
  11   3  -3      108.35      112.19      7.86 o
  12   3  -3       57.93       52.31      8.49 o
   0   4  -3      622.46      593.65     23.17 o
   1   4  -3     1815.45     2052.73     20.59 o
   2   4  -3       20.29       43.71     10.24 o
   3   4  -3    14310.28    15675.94    134.94 o
   4   4  -3     7751.04     8664.83     72.58 o
   5   4  -3     3593.19     3766.67     38.42 o
   6   4  -3      516.52      525.17     10.67 o
   7   4  -3      301.96      278.87     15.98 o
   8   4  -3     1354.18     1302.29     21.56 o
   9   4  -3      281.29      302.16     29.91 o
  10   4  -3        2.02       16.10     15.10 o
  11   4  -3       14.82       28.61     21.53 o
  12   4  -3       48.04       45.22     10.17 o
   1   5  -3     5169.91     4931.65     65.62 o
   2   5  -3     3771.63     4813.78     46.61 o
   3   5  -3      953.17      845.82     14.11 o
   4   5  -3      300.98      310.76      9.80 o
   5   5  -3     1132.16     1173.59     15.90 o
   6   5  -3      253.26      215.49     11.71 o
   7   5  -3      137.96      141.82      7.26 o
   8   5  -3      173.90      182.22     14.78 o
   9   5  -3      347.24      338.73      7.53 o
  10   5  -3       91.17      112.60      8.67 o
  11   5  -3       99.55      101.44     34.53 o
  12   5  -3        1.21       -7.16      7.16 o
   0   6  -3     6627.53     7954.97     36.75 o
   1   6  -3     8816.93     8869.21     28.86 o
   2   6  -3     2153.73     2061.52     16.69 o
   3   6  -3     5334.73     5539.18     69.72 o
   4   6  -3      487.12      419.18     10.19 o
   5   6  -3     5697.75     6027.51     23.96 o
   6   6  -3      298.54      268.71     10.04 o
   7   6  -3      102.68       89.25      7.95 o
   8   6  -3        2.66       13.30      6.66 o
   9   6  -3       18.44       37.28      8.50 o
  10   6  -3        4.49        3.90      9.77 o
  11   6  -3       12.28       13.47      8.71 o
   1   7  -3     1418.21     1569.37     21.10 o
   2   7  -3     5594.21     5074.72     21.50 o
   3   7  -3     2256.02     2471.87     15.42 o
   4   7  -3     2133.05     2186.05     71.51 o
   5   7  -3      410.96      461.10     12.05 o
   6   7  -3     2683.64     2588.96     16.55 o
   7   7  -3       19.95       25.98     10.41 o
   8   7  -3      392.37      366.53     15.85 o
   9   7  -3       17.74       32.04      9.69 o
  10   7  -3      206.33      201.27      8.43 o
  11   7  -3        9.15       17.69      9.95 o
   0   8  -3       14.26       -7.54     11.01 o
   1   8  -3     2964.87     3263.26     89.29 o
   2   8  -3     1922.02     2164.18     36.39 o
   3   8  -3      194.54      168.78     11.10 o
   4   8  -3      414.88      443.01     34.86 o
   5   8  -3       53.09       45.33     11.30 o
   6   8  -3     1037.13      980.33     54.08 o
   7   8  -3      756.22      691.09      9.67 o
   8   8  -3        2.29       15.37      8.54 o
   9   8  -3       16.57       35.84      6.53 o
  10   8  -3        7.03       14.36     11.01 o
  11   8  -3        3.32       21.21     10.16 o
   1   9  -3      266.15      252.88     11.18 o
   2   9  -3      549.05      569.96     10.82 o
   3   9  -3      852.69      887.40     16.65 o
   4   9  -3      294.01      323.25     20.61 o
   5   9  -3     1414.47     1433.04     30.21 o
   6   9  -3      480.60      450.27     10.12 o
   7   9  -3      328.01      316.96     11.37 o
   8   9  -3      327.26      312.29     11.80 o
   9   9  -3        9.33       -3.82      6.48 o
  10   9  -3       67.15       67.09      7.95 o
  11   9  -3       24.30       33.06     10.21 o
   0  10  -3      888.66      941.56     17.62 o
   1  10  -3     1116.77      986.66     17.69 o
   2  10  -3      351.25      332.16     11.81 o
   3  10  -3      406.56      401.25     26.18 o
   4  10  -3      719.28      720.79     35.06 o
   5  10  -3       71.75       85.73      8.91 o
   6  10  -3      143.92      134.88      8.93 o
   7  10  -3       76.35      125.14     15.20 o
   8  10  -3      106.75      102.02      9.38 o
   9  10  -3       14.65       33.95      8.30 o
  10  10  -3       22.92       31.80      9.00 o
   1  11  -3      103.49       72.77     10.15 o
   2  11  -3      146.64      163.91     11.38 o
   3  11  -3      135.27      136.63     11.30 o
   4  11  -3       90.74       79.00      8.84 o
   5  11  -3      219.77      233.64     18.53 o
   6  11  -3       14.64       19.67      7.46 o
   7  11  -3      495.45      514.24     11.51 o
   8  11  -3       10.11       23.27     10.74 o
   9  11  -3       28.41       47.34     18.31 o
  10  11  -3      141.49      131.38      7.43 o
   0  12  -3     2577.88     2576.89     23.65 o
   1  12  -3      543.03      545.27     10.60 o
   2  12  -3     3139.42     2890.03     14.05 o
   3  12  -3      660.33      616.68     10.45 o
   4  12  -3        7.46       10.60      8.46 o
   5  12  -3       65.16       35.10     10.47 o
   6  12  -3      135.09      104.74     10.65 o
   7  12  -3       26.44       25.11      9.57 o
   8  12  -3        0.64        0.02     13.04 o
   9  12  -3       17.68       36.75      8.34 o
   1  13  -3     1004.32      990.17     29.78 o
   2  13  -3     1210.89     1229.87     13.19 o
   3  13  -3      262.70      230.86     19.44 o
   4  13  -3      733.61      703.88     27.35 o
   5  13  -3       36.53       23.93      8.51 o
   6  13  -3       18.63       21.29      9.46 o
   7  13  -3       62.78       53.57     10.51 o
   8  13  -3       32.50       60.23     10.35 o
   9  13  -3      127.23      139.58     18.63 o
   0  14  -3       66.98       61.68     14.16 o
   1  14  -3      296.58      273.19     11.43 o
   2  14  -3      139.00      154.35     12.30 o
   3  14  -3       29.48       48.35     10.15 o
   4  14  -3      113.93      107.06     10.02 o
   5  14  -3       24.20       18.81     19.71 o
   6  14  -3       32.06       23.29     16.05 o
   7  14  -3       24.60       32.24     27.17 o
   8  14  -3       31.68       28.62      9.64 o
   1  15  -3       76.15      101.00      9.26 o
   2  15  -3       36.77       41.67     17.23 o
   3  15  -3       24.74       13.69      8.28 o
   4  15  -3      145.83      136.97     10.58 o
   5  15  -3       97.09       98.03     10.76 o
   6  15  -3       44.63       42.45      8.73 o
   7  15  -3        0.09       -8.30      8.30 o
   0  16  -3       35.32      169.47     11.28 o
   1  16  -3        0.79       25.32     16.54 o
   2  16  -3       83.25      113.40     36.31 o
   3  16  -3       52.77       52.70     10.12 o
   4  16  -3       24.52       22.19      8.64 o
   5  16  -3        3.35       12.96      8.33 o
   6  16  -3      123.47      115.11     15.33 o
   1  17  -3       14.75       11.69     20.36 o
   2  17  -3        7.80        1.86     13.44 o
   3  17  -3       64.05       10.64     17.79 o
   4  17  -3       15.38       42.97     10.52 o
   5  17  -3       93.19       73.22     10.47 o
   0  18  -3       16.46       17.44     15.80 o
   1  18  -3       27.38       42.28     17.52 o
   2  18  -3        7.60       -8.71     20.94 o
   3  18  -3       39.91       28.55      8.96 o
   4  18  -3       30.31       49.24     13.00 o
   1  19  -3       29.99       56.13     22.88 o
   2  19  -3        8.09      -15.03     15.03 o
   2   0  -2    18209.59    17923.50    142.53 o
   4   0  -2     1893.50     1973.80     50.93 o
   6   0  -2     1700.03     1678.49     17.64 o
   8   0  -2     1303.59     1292.16     19.44 o
  10   0  -2       57.75       49.27     11.09 o
  12   0  -2       39.43       70.05     14.96 o
   1   1  -2     9792.94     9913.32    219.31 o
   2   1  -2     4453.70     3900.83     26.45 o
   3   1  -2     1723.05     1604.22     29.74 o
   4   1  -2     7052.59     7000.60     67.95 o
   5   1  -2      184.81      290.10     10.14 o
   6   1  -2     1143.48      971.59     10.09 o
   7   1  -2       26.67       36.23      9.73 o
   8   1  -2      118.42      122.89     11.23 o
   9   1  -2      537.59      578.73     12.23 o
  10   1  -2      121.43      139.40      9.35 o
  11   1  -2       47.19       44.85     24.85 o
  12   1  -2       21.14       38.33     10.38 o
   0   2  -2     5235.34     5065.22     46.76 o
   1   2  -2     8897.11     8968.63    114.46 o
   2   2  -2     3551.67     3477.89     24.09 o
   3   2  -2      100.10      121.42     16.14 o
   4   2  -2       94.58       86.56     12.14 o
   5   2  -2    10422.81    10581.22    104.17 o
   6   2  -2     1290.19     1430.88     27.48 o
   7   2  -2      121.35      208.09     31.30 o
   8   2  -2      624.87      564.98     10.81 o
   9   2  -2      343.36      341.22      9.37 o
  10   2  -2      118.03      136.92     29.80 o
  11   2  -2       53.18       30.86     10.99 o
  12   2  -2       47.38       51.66      9.80 o
   1   3  -2      639.45      416.56     15.51 o
   2   3  -2      445.48      526.70     15.86 o
   3   3  -2      869.03      885.66     12.27 o
   4   3  -2      963.88      945.61     12.65 o
   5   3  -2     2219.99     2030.88     22.78 o
   6   3  -2      750.78      756.06      8.80 o
   7   3  -2      513.87      504.83      9.94 o
   8   3  -2      205.20      206.73      6.62 o
   9   3  -2      445.36      449.95     12.56 o
  10   3  -2      192.80      248.55     11.22 o
  11   3  -2      176.92      179.49      9.18 o
  12   3  -2       12.37       11.75     10.32 o
   0   4  -2    21949.09    21050.46     67.05 o
   1   4  -2    12770.09    12525.90    172.07 o
   2   4  -2      577.89      569.66     12.95 o
   3   4  -2     2062.43     1949.36     22.43 o
   4   4  -2     2443.74     2116.12     15.00 o
   5   4  -2     1483.33     1623.23     47.99 o
   6   4  -2      215.00      279.20     20.49 o
   7   4  -2       71.64       81.57     11.91 o
   8   4  -2      184.55      189.91     12.42 o
   9   4  -2      716.81      653.35     25.17 o
  10   4  -2       10.07       25.04     11.30 o
  11   4  -2      279.78      236.03      9.37 o
  12   4  -2       22.99       23.76      8.46 o
   1   5  -2     7572.31     7309.79     60.00 o
   2   5  -2     5402.07     6884.67     26.27 o
   3   5  -2     2097.25     1913.98     35.64 o
   4   5  -2     1449.73     1468.29     13.39 o
   5   5  -2     1396.36     1339.93     26.90 o
   6   5  -2      641.91      605.93     33.18 o
   7   5  -2      106.03      117.93      8.91 o
   8   5  -2       75.64       71.95      7.67 o
   9   5  -2      380.65      351.51     16.02 o
  10   5  -2       89.56       85.48      6.70 o
  11   5  -2       56.42       79.95      7.69 o
  12   5  -2       21.76       39.55      9.83 o
   0   6  -2    21401.43    22203.21     58.53 o
   1   6  -2      193.56      224.99     10.04 o
   2   6  -2     6268.79     6382.18     83.40 o
   3   6  -2     2025.24     1790.97     56.99 o
   4   6  -2      125.73      114.67      9.35 o
   5   6  -2     1160.57     1166.30     45.55 o
   6   6  -2       59.76       62.99     10.88 o
   7   6  -2      296.45      297.84      9.33 o
   8   6  -2      442.96      407.40     13.84 o
   9   6  -2       21.78       51.15     18.31 o
  10   6  -2       80.74       72.44      7.57 o
  11   6  -2       38.97       29.48      8.59 o
   1   7  -2     1427.86     1244.04     35.24 o
   2   7  -2     1788.23     1744.89     18.51 o
   3   7  -2      261.99      244.37     14.32 o
   4   7  -2      500.83      512.31     12.32 o
   5   7  -2      428.35      456.08     11.92 o
   6   7  -2     1313.43     1207.25     12.43 o
   7   7  -2       12.55        6.80     13.75 o
   8   7  -2      364.19      358.30     26.77 o
   9   7  -2      285.59      354.60     19.93 o
  10   7  -2       46.43       55.96      7.34 o
  11   7  -2      110.36      116.68      6.81 o
   0   8  -2      738.45      746.37     14.40 o
   1   8  -2     6134.34     5973.07     78.83 o
   2   8  -2     1172.31     1129.38     11.41 o
   3   8  -2      101.14       88.46      9.27 o
   4   8  -2      460.00      409.47     11.63 o
   5   8  -2       38.80       41.91     11.36 o
   6   8  -2      266.04      274.75     22.11 o
   7   8  -2      146.48      143.06     17.95 o
   8   8  -2      390.81      386.53     11.23 o
   9   8  -2       87.11      122.35      7.62 o
  10   8  -2       68.02       57.81      7.44 o
  11   8  -2        0.41        4.32      9.92 o
   1   9  -2       30.10       23.37     10.57 o
   2   9  -2     2698.61     2793.76     30.53 o
   3   9  -2      243.82      292.98     11.70 o
   4   9  -2      376.67      394.38     24.13 o
   5   9  -2       15.24       31.88      8.77 o
   6   9  -2       87.59       71.17      8.67 o
   7   9  -2      577.92      573.64     12.21 o
   8   9  -2      256.61      230.15      9.37 o
   9   9  -2       26.37       23.45      6.61 o
  10   9  -2      139.84      126.96      7.56 o
  11   9  -2        2.86       22.91      9.66 o
   0  10  -2      281.27      218.59     12.22 o
   1  10  -2     2427.49     2587.09     14.99 o
   2  10  -2     1321.15     1269.02     19.77 o
   3  10  -2      915.98      989.98     16.76 o
   4  10  -2     1075.28     1066.29     23.97 o
   5  10  -2       59.10       48.50     17.71 o
   6  10  -2      455.23      410.61     10.06 o
   7  10  -2        0.14      -15.33     15.33 o
   8  10  -2      218.10      292.65     13.04 o
   9  10  -2      192.07      177.75      8.78 o
  10  10  -2       27.15       38.77     14.46 o
   1  11  -2      486.96      561.07     10.31 o
   2  11  -2     1171.22     1214.08     42.30 o
   3  11  -2      376.03      416.55     12.13 o
   4  11  -2      399.37      383.00     11.42 o
   5  11  -2       55.79       68.71      9.64 o
   6  11  -2      276.64      272.95     11.06 o
   7  11  -2      196.53      179.38      9.10 o
   8  11  -2        5.05      -10.45     10.45 o
   9  11  -2        2.82        0.33      7.20 o
  10  11  -2      120.28      104.75      7.37 o
   0  12  -2     5749.19     5360.96     26.69 o
   1  12  -2     1127.09     1166.35     13.50 o
   2  12  -2      354.84      328.00      9.94 o
   3  12  -2      483.41      605.90     16.52 o
   4  12  -2       15.85       -4.31      8.46 o
   5  12  -2      323.87      331.15     11.25 o
   6  12  -2      154.81      138.64      8.84 o
   7  12  -2       22.09       31.73      8.44 o
   8  12  -2       20.75       21.37      7.48 o
   9  12  -2        1.86        3.90      8.31 o
   1  13  -2       73.10       73.05     10.99 o
   2  13  -2     1068.01     1053.17     11.49 o
   3  13  -2      110.58      127.97     10.18 o
   4  13  -2      275.65      224.44     12.52 o
   5  13  -2       15.69       20.83     10.33 o
   6  13  -2       44.13       60.76     13.94 o
   7  13  -2       43.20       41.96     16.41 o
   8  13  -2       23.01       27.42     19.40 o
   9  13  -2       19.93        4.16     14.36 o
   0  14  -2       90.97       78.55     14.57 o
   1  14  -2     1091.43     1027.56     23.72 o
   2  14  -2      188.47      180.44     10.75 o
   3  14  -2       13.37       34.95      8.48 o
   4  14  -2       81.65       76.13     18.55 o
   5  14  -2       69.79       49.48     13.10 o
   6  14  -2       40.57       57.48      8.40 o
   7  14  -2       47.77       57.97     16.46 o
   8  14  -2      274.20      294.73     21.15 o
   1  15  -2       15.63       23.34      8.36 o
   2  15  -2       12.57       -1.69      7.99 o
   3  15  -2       13.93       19.00     14.68 o
   4  15  -2      157.36      145.76     11.03 o
   5  15  -2       66.35       39.08     10.93 o
   6  15  -2       13.72        9.31     20.66 o
   7  15  -2        3.33       15.87     14.51 o
   0  16  -2      185.85      180.32     11.09 o
   1  16  -2       24.81       42.87      8.39 o
   2  16  -2        4.48        3.40     17.72 o
   3  16  -2      120.52      140.55     11.92 o
   4  16  -2        7.74       -8.36      8.36 o
   5  16  -2        5.32       17.90      7.31 o
   6  16  -2      137.64      128.07     15.51 o
   7  16  -2       46.50       27.78     10.08 o
   1  17  -2        9.87        9.24     12.37 o
   2  17  -2        6.83       19.43      8.58 o
   3  17  -2       53.11       29.95     19.04 o
   4  17  -2       65.11       49.71      8.93 o
   5  17  -2       12.81       27.67      8.51 o
   0  18  -2       27.35       69.21     15.98 o
   1  18  -2       26.37       38.48      9.76 o
   2  18  -2       34.74       46.74      8.82 o
   3  18  -2        4.46       -4.92     10.94 o
   4  18  -2       17.94       29.09     13.65 o
   1  19  -2       11.11       14.13     22.26 o
   2  19  -2        3.66       29.05     18.46 o
   1   0  -1      800.26      953.02     23.96 o
   3   0  -1    21005.56    20475.52    358.31 o
   5   0  -1     2377.38     2249.74     23.21 o
   7   0  -1       79.57       45.13     11.48 o
   9   0  -1      159.16      205.94     15.53 o
  11   0  -1       34.53       32.94     15.72 o
   1   1  -1     5591.48     6512.87    108.66 o
   2   1  -1    16611.70    16458.83    485.15 o
   3   1  -1     3384.50     3166.27     18.00 o
   4   1  -1     3622.21     3498.56     20.62 o
   5   1  -1     1664.15     1691.75     11.34 o
   6   1  -1     2223.00     2113.92     21.49 o
   7   1  -1      691.60      699.14     22.07 o
   8   1  -1       86.26       85.86     14.50 o
   9   1  -1      207.11      197.49     11.19 o
  10   1  -1      107.74      164.93     10.94 o
  11   1  -1       23.64       10.75     10.60 o
  12   1  -1       29.35       29.62     10.44 o
   0   2  -1     5478.10     5602.51     51.37 o
   1   2  -1     1714.06     1724.72     43.73 o
   2   2  -1     7967.58     8632.41    105.95 o
   3   2  -1     3465.07     3668.51     45.32 o
   4   2  -1       63.42       45.43     25.19 o
   5   2  -1      338.58      282.97     16.86 o
   6   2  -1       79.44       73.29     19.00 o
   7   2  -1      117.49       93.36      7.31 o
   8   2  -1      112.48      101.35     15.79 o
   9   2  -1      136.08      138.50      9.12 o
  10   2  -1       47.77       71.61     10.91 o
  11   2  -1      199.66      195.62     18.44 o
  12   2  -1       23.66        8.93     10.25 o
   1   3  -1       24.67      137.45     17.62 o
   2   3  -1     4925.11     4186.92     24.55 o
   3   3  -1     2785.50     3249.81     21.71 o
   4   3  -1     1013.42     1034.71     17.66 o
   5   3  -1      500.64      472.24     15.42 o
   6   3  -1      631.17      686.11      8.66 o
   7   3  -1      584.56      548.07      7.81 o
   8   3  -1      321.01      370.11     16.40 o
   9   3  -1       69.40       89.04     11.02 o
  10   3  -1      152.61      149.66      9.39 o
  11   3  -1       67.76       54.95     11.25 o
  12   3  -1       10.64       35.30      8.38 o
   1   4  -1    15774.81    13787.60    336.49 o
   2   4  -1     4466.63     4271.37     34.22 o
   3   4  -1      358.69      473.06     14.66 o
   4   4  -1     3321.61     3391.65     81.93 o
   5   4  -1       52.58       93.61     23.94 o
   6   4  -1      361.82      327.72     13.70 o
   7   4  -1      200.96      196.13      7.52 o
   8   4  -1       78.80       69.57      8.73 o
   9   4  -1      538.14      616.20     16.93 o
  10   4  -1        9.65       60.32     10.70 o
  11   4  -1       11.26       -1.55     19.02 o
  12   4  -1       43.03       56.09     13.77 o
   1   5  -1      680.13      853.37     35.02 o
   2   5  -1     3695.85     3614.18     50.06 o
   3   5  -1      131.04      126.50      9.57 o
   4   5  -1     1610.29     1716.49     29.39 o
   5   5  -1     2273.93     2059.77     25.45 o
   6   5  -1     1548.23     1554.91     14.53 o
   7   5  -1      353.87      347.21     10.20 o
   8   5  -1      410.22      396.94     16.27 o
   9   5  -1       15.10        5.75     10.24 o
  10   5  -1       54.63       46.79     31.34 o
  11   5  -1       24.12       39.35     10.56 o
  12   5  -1       11.76       22.00     24.37 o
   0   6  -1     2335.13     2058.56     25.43 o
   1   6  -1      221.01      240.55      9.87 o
   2   6  -1      719.53      778.24     11.99 o
   3   6  -1      451.33      416.10     11.77 o
   4   6  -1      339.87      275.96      9.54 o
   5   6  -1      312.62      269.52     11.48 o
   6   6  -1      233.95      242.50     14.12 o
   7   6  -1       37.08       54.32     10.49 o
   8   6  -1       84.81      101.02     14.51 o
   9   6  -1        5.09       33.34      8.49 o
  10   6  -1       51.38       28.86      7.57 o
  11   6  -1       39.22       32.75     10.54 o
   1   7  -1     1203.34     1184.46     17.07 o
   2   7  -1     3517.04     3641.78     33.54 o
   3   7  -1     2286.88     2322.81     15.15 o
   4   7  -1      264.17      276.13     11.37 o
   5   7  -1      153.49      131.09     11.50 o
   6   7  -1      316.47      299.19     10.30 o
   7   7  -1      171.50      163.74      9.63 o
   8   7  -1      217.82      225.55      7.85 o
   9   7  -1       51.41       78.13      7.46 o
  10   7  -1       34.13       33.91      9.31 o
  11   7  -1       33.15       48.81      8.35 o
   0   8  -1     5567.71     5253.24     29.74 o
   1   8  -1     2049.97     1827.90     13.86 o
   2   8  -1      144.31      136.84      9.19 o
   3   8  -1      933.93      957.54     11.99 o
   4   8  -1     2478.92     2490.61     60.87 o
   5   8  -1      174.65      200.46     11.65 o
   6   8  -1      232.40      211.39      9.51 o
   7   8  -1       29.10       48.10     20.92 o
   8   8  -1       41.65       15.61     13.02 o
   9   8  -1        8.23       18.02     10.01 o
  10   8  -1        5.24       -9.20     10.04 o
  11   8  -1       40.99       39.84     11.82 o
   1   9  -1       91.65       91.02     16.22 o
   2   9  -1     1338.03     1535.64     27.11 o
   3   9  -1      360.24      363.63      8.84 o
   4   9  -1       86.06       84.15     11.22 o
   5   9  -1      532.65      597.08     23.40 o
   6   9  -1       50.13       53.39     10.50 o
   7   9  -1     1612.46     1610.12     14.15 o
   8   9  -1      198.28      204.38     18.05 o
   9   9  -1       97.82       95.93     10.58 o
  10   9  -1      171.27      141.33      6.24 o
  11   9  -1        0.12        8.13      6.18 o
   0  10  -1     2728.80     2921.89     24.12 o
   1  10  -1     1173.79     1108.72     57.83 o
   2  10  -1      487.19      500.69     10.63 o
   3  10  -1     2065.61     2024.60     60.95 o
   4  10  -1      556.30      535.71     10.52 o
   5  10  -1        7.47       10.65      8.31 o
   6  10  -1     1398.75     1343.12     13.68 o
   7  10  -1        8.56      -10.53     10.53 o
   8  10  -1      122.48      145.29     44.29 o
   9  10  -1       70.92       70.75     11.45 o
  10  10  -1       25.01       44.31     13.32 o
   1  11  -1      304.18      303.12     11.99 o
   2  11  -1     4959.31     4977.13     59.04 o
   3  11  -1     3831.30     3886.06     42.42 o
   4  11  -1     1049.85     1048.21     13.66 o
   5  11  -1        4.82       20.00      8.44 o
   6  11  -1      610.49      624.35     11.95 o
   7  11  -1       12.86       11.30      8.77 o
   8  11  -1       21.02       50.84     10.14 o
   9  11  -1       29.02       31.02      6.56 o
  10  11  -1        3.05       37.86     21.90 o
   0  12  -1     3808.09     3836.41     26.29 o
   1  12  -1      221.72      268.41     34.31 o
   2  12  -1      365.46      342.97      9.86 o
   3  12  -1       64.27       75.83     10.34 o
   4  12  -1        7.09       32.12      8.42 o
   5  12  -1      487.34      479.43     44.03 o
   6  12  -1       30.76       20.65      9.96 o
   7  12  -1       43.09       36.51     10.41 o
   8  12  -1       10.75       28.25      8.38 o
   9  12  -1        7.65        7.83      7.45 o
   1  13  -1       62.23       53.09     19.48 o
   2  13  -1      498.39      524.40     11.62 o
   3  13  -1      388.44      425.47     24.03 o
   4  13  -1       29.25       25.58     10.60 o
   5  13  -1       24.20       35.55     10.19 o
   6  13  -1      322.26      301.04      9.56 o
   7  13  -1      106.41       85.34     10.50 o
   8  13  -1        5.40       13.16      6.95 o
   9  13  -1       43.42       35.53     21.19 o
   0  14  -1       44.48       40.26     10.32 o
   1  14  -1      156.58      119.18     10.42 o
   2  14  -1       14.35       27.30     25.56 o
   3  14  -1       71.96       67.52     10.68 o
   4  14  -1       14.39       40.81     14.40 o
   5  14  -1       19.03       16.74      8.44 o
   6  14  -1      117.24      125.43      8.88 o
   7  14  -1        5.59       16.05      8.51 o
   8  14  -1       45.96       32.24      7.44 o
   1  15  -1      182.57      176.32      8.80 o
   2  15  -1      351.03      334.40     13.12 o
   3  15  -1      260.26      257.18      9.09 o
   4  15  -1      150.25      133.23     13.11 o
   5  15  -1       39.88       37.96     10.61 o
   6  15  -1      200.39      202.24     10.83 o
   7  15  -1        5.13       -2.46     13.99 o
   0  16  -1       39.26       67.89     14.54 o
   1  16  -1       66.19       62.66     16.82 o
   2  16  -1      112.13      124.64     15.92 o
   3  16  -1       46.50       39.87     18.27 o
   4  16  -1       14.61       32.19     18.87 o
   5  16  -1        1.94       35.11     25.72 o
   6  16  -1       70.93       76.88     14.54 o
   7  16  -1       21.59       30.00     11.40 o
   1  17  -1        8.97        4.94     10.64 o
   2  17  -1       97.59       95.89      8.86 o
   3  17  -1       74.26       93.02     18.10 o
   4  17  -1       14.86       22.14      8.77 o
   5  17  -1       12.22       21.25     10.90 o
   6  17  -1        1.54       10.53     14.65 o
   0  18  -1      147.68      147.79     15.85 o
   1  18  -1        0.06      -11.04     11.04 o
   2  18  -1       23.25       42.11     14.90 o
   3  18  -1       43.27       54.48      9.04 o
   4  18  -1      102.61       79.00      8.03 o
   1  19  -1       34.56       39.10     20.26 o
   2  19  -1        9.24       12.59     23.28 o
   4   0   0      234.20      248.38     17.43 o
   6   0   0     3268.32     3369.55     22.10 o
   8   0   0     5613.84     5535.43     27.82 o
  10   0   0        3.97      -15.61     15.61 o
  12   0   0        0.60       20.10     14.68 o
   1   1   0     5993.53     7892.07     46.20 o
   3   1   0     1308.69      900.65     12.20 o
   4   1   0      513.59      560.70     10.80 o
   5   1   0     2998.29     2576.59     32.98 o
   6   1   0     5501.96     5673.61     41.23 o
   7   1   0     1411.33     1369.89     23.27 o
   8   1   0      231.34      193.23      9.82 o
   9   1   0      125.45       95.29      9.02 o
  10   1   0        1.50        6.74     10.74 o
  11   1   0      112.15      131.76     12.68 o
  12   1   0        8.18       10.25      7.37 o
   0   2   0       44.37       44.70     23.02 o
   1   2   0       24.58       20.99     14.16 o
   2   2   0       28.80       16.32     12.62 o
   3   2   0      142.06      124.18      9.78 o
   4   2   0        1.49        5.17      7.43 o
   5   2   0       29.16       26.80      8.55 o
   6   2   0        1.33        4.42     10.72 o
   7   2   0        9.27       24.15      9.85 o
   8   2   0        0.78      -11.61     11.61 o
   9   2   0        0.47       25.52     15.23 o
  10   2   0        3.36        6.01      9.37 o
  11   2   0       26.95       19.86      7.50 o
  12   2   0        1.08       38.43      7.32 o
   1   3   0       84.14       47.28     17.25 o
   2   3   0     3623.85     2898.67     36.99 o
   3   3   0     2368.44     2685.00     17.42 o
   4   3   0        0.20        0.21     13.48 o
   5   3   0     1252.08     1020.17      9.53 o
   6   3   0      823.68      967.26     16.69 o
   7   3   0     1370.68     1261.17     24.39 o
   8   3   0      153.23      183.22      7.82 o
   9   3   0        1.62       19.88     10.82 o
  10   3   0       74.89       77.97     19.42 o
  11   3   0        0.08        7.41     10.56 o
  12   3   0       60.97       30.64      9.76 o
   2   4   0     7543.92     8332.07     30.11 o
   3   4   0       92.69      159.30     12.17 o
   4   4   0       77.63       95.94      8.13 o
   5   4   0     5019.82     5247.19    102.22 o
   6   4   0      162.63      148.74      8.09 o
   7   4   0     1133.05     1139.02     21.35 o
   8   4   0        4.27       13.31      9.91 o
   9   4   0      815.99      818.79     23.96 o
  10   4   0        5.72       22.91     10.66 o
  11   4   0        4.79       19.71     18.74 o
  12   4   0        1.52       15.92     21.81 o
   1   5   0      213.37      175.15     12.92 o
   2   5   0      916.42      568.80     13.86 o
   3   5   0      355.56      339.74     12.67 o
   4   5   0     1859.30     1821.63     15.19 o
   5   5   0     1569.87     1628.13     15.07 o
   6   5   0     1564.25     1518.76     15.82 o
   7   5   0       43.18       46.99      9.66 o
   8   5   0      202.81      204.73     11.47 o
   9   5   0      119.01      151.73     11.54 o
  10   5   0        5.92        9.75      8.83 o
  11   5   0       13.28        2.22      8.53 o
  12   5   0       32.30       30.10      7.14 o
   0   6   0       48.62       16.05     16.57 o
   1   6   0        6.06       20.69     10.93 o
   2   6   0       11.88       21.94     12.85 o
   3   6   0       48.86       63.00     10.87 o
   4   6   0        3.48       20.19      8.82 o
   5   6   0        9.52       11.93     17.62 o
   6   6   0        1.65        7.21     11.37 o
   7   6   0        2.22       17.83      8.18 o
   8   6   0       10.74        9.47      6.47 o
   9   6   0        9.71       12.94     19.04 o
  10   6   0       24.08       46.51      6.47 o
  11   6   0        1.05       -7.70     39.28 o
   1   7   0      993.14     1176.49     13.81 o
   2   7   0     1276.02     1330.97     12.95 o
   3   7   0     1683.83     1888.19     13.22 o
   4   7   0      553.10      623.82     19.80 o
   5   7   0       75.32       98.90     11.31 o
   6   7   0        7.70       18.37      7.95 o
   7   7   0      235.38      198.39     13.97 o
   8   7   0        6.15        1.46      5.94 o
   9   7   0        1.43        2.40      7.53 o
  10   7   0        9.00       10.13      7.41 o
  11   7   0        1.14      -10.57     10.57 o
   0   8   0     7472.74     8701.50     36.53 o
   1   8   0     2159.20     2140.61     15.78 o
   2   8   0     2828.04     2951.89     59.87 o
   3   8   0       52.40       81.54     17.43 o
   4   8   0      849.31     1047.91     20.81 o
   5   8   0      105.11      114.75     11.31 o
   6   8   0     1726.58     1792.11     30.13 o
   7   8   0       27.74       46.29      8.81 o
   8   8   0        9.52       13.91      8.21 o
   9   8   0      297.93      300.40      8.13 o
  10   8   0      221.30      185.39     16.16 o
  11   8   0      103.32      125.30      8.38 o
   1   9   0     1103.33     1204.99     33.17 o
   2   9   0      473.46      461.44     30.25 o
   3   9   0      147.16      182.57     11.15 o
   4   9   0     1333.81     1282.28     27.21 o
   5   9   0      366.04      374.03     11.71 o
   6   9   0      266.13      285.71     11.14 o
   7   9   0       20.86       19.39     16.48 o
   8   9   0        7.28       -9.25     12.50 o
   9   9   0      303.74      267.65      7.29 o
  10   9   0       29.83       29.23     11.84 o
  11   9   0        9.05       26.67     10.67 o
   0  10   0      259.99      289.92     12.07 o
   1  10   0      346.61      316.79     11.97 o
   2  10   0        0.31        0.87      7.79 o
   3  10   0      413.62      346.79     15.77 o
   4  10   0        2.27        7.72      8.92 o
   5  10   0        0.24       13.35     20.32 o
   6  10   0      193.35      205.75     40.79 o
   7  10   0        2.43      -13.34     13.34 o
   8  10   0       31.91       40.54     15.55 o
   9  10   0        6.52       21.07     14.05 o
  10  10   0        0.00       18.74      8.25 o
   1  11   0       14.12       23.67      8.66 o
   2  11   0     2182.66     2193.48     15.45 o
   3  11   0     1323.45     1378.31     29.46 o
   4  11   0      370.20      372.75     11.82 o
   5  11   0        6.87       24.89     10.31 o
   6  11   0      322.37      295.47      9.60 o
   7  11   0        8.06       -2.91     12.89 o
   8  11   0        0.03        3.98     10.21 o
   9  11   0       10.16       25.52     12.62 o
  10  11   0        1.35       26.06      7.06 o
   0  12   0       18.17       -1.25     16.64 o
   1  12   0      142.20      148.02     11.22 o
   2  12   0     2253.51     2060.81     13.84 o
   3  12   0        3.87       13.56      8.83 o
   4  12   0        6.62       17.81     12.69 o
   5  12   0       53.83       79.72     12.60 o
   6  12   0      218.03      168.14      9.15 o
   7  12   0       50.78      114.17     20.43 o
   8  12   0       29.50       29.40      9.96 o
   9  12   0      142.49      157.84      9.55 o
   1  13   0       41.75       62.10     14.69 o
   2  13   0      267.22      274.08     11.00 o
   3  13   0      643.09      654.16     10.28 o
   4  13   0        7.61       26.47     10.20 o
   5  13   0        0.19       -6.04     10.25 o
   6  13   0       39.26       90.67      8.68 o
   7  13   0        9.27       21.24     30.68 o
   8  13   0       25.11       31.76     10.15 o
   9  13   0      136.83      104.75     12.92 o
   0  14   0       14.85        9.40     10.21 o
   1  14   0        0.58       -0.62     21.99 o
   2  14   0        1.51       17.24     10.25 o
   3  14   0       68.68       54.92     10.47 o
   4  14   0        3.42        3.62      7.11 o
   5  14   0        3.46       30.01     10.72 o
   6  14   0       34.91       19.40     10.63 o
   7  14   0        6.17        3.89     10.23 o
   8  14   0        0.79       -0.29     12.01 o
   1  15   0       60.17       54.44      7.44 o
   2  15   0      121.93       86.34     21.72 o
   3  15   0       59.03       90.94     13.58 o
   4  15   0       35.13       48.12     11.50 o
   5  15   0       15.58       27.03     17.33 o
   6  15   0       26.11        8.96     19.77 o
   7  15   0        7.69        1.21     10.44 o
   0  16   0       53.11       55.04     14.68 o
   1  16   0      192.89      148.61     18.58 o
   2  16   0      441.11      522.31     11.71 o
   3  16   0        4.66       25.99     10.28 o
   4  16   0       73.92      111.81     22.12 o
   5  16   0        6.99       24.04     10.44 o
   6  16   0       16.37       37.48      8.64 o
   7  16   0       29.00       22.34      8.56 o
   1  17   0        0.01       35.59     10.38 o
   2  17   0       35.99       50.25     24.25 o
   3  17   0      112.11       67.47      8.01 o
   4  17   0      186.77      165.76      9.27 o
   5  17   0        2.24       36.71     12.25 o
   6  17   0       16.89       10.84      8.77 o
   0  18   0       45.91       26.62     16.03 o
   1  18   0        0.16        2.28     10.81 o
   2  18   0        1.79       -6.35     21.34 o
   3  18   0       23.82       54.01     11.21 o
   4  18   0       64.83       69.98     17.23 o
   1  19   0        6.20       14.01      8.19 o
   2  19   0        1.58        2.99     16.26 o
   1   0   1      796.90      940.08     33.40 o
   3   0   1    21006.16    20208.55     61.49 o
   5   0   1     2375.46     2309.92     23.40 o
   7   0   1       79.83       64.79     15.84 o
   9   0   1      157.46      173.33     11.25 o
  11   0   1       33.95       -0.23     10.89 o
   1   1   1     5579.23     6434.34     43.63 o
   2   1   1    16814.19    16250.30    172.16 o
   3   1   1     3379.11     3235.72     43.07 o
   4   1   1     3648.95     3511.67     16.99 o
   5   1   1     1613.43     1649.71     29.60 o
   6   1   1     2174.51     2054.44     35.97 o
   7   1   1      669.83      674.28     28.94 o
   8   1   1       84.76       72.56     18.40 o
   9   1   1      200.18      216.98     22.54 o
  10   1   1      105.29      105.93     20.30 o
  11   1   1       24.01       23.48      8.89 o
  12   1   1       29.03       24.45     11.45 o
   0   2   1     5458.88     5443.87     50.77 o
   1   2   1     1692.75     1715.48     22.71 o
   2   2   1     7984.02     8603.64    153.40 o
   3   2   1     3466.12     3628.02     20.17 o
   4   2   1       68.89       34.93      8.29 o
   5   2   1      337.93      274.08      8.07 o
   6   2   1       80.62       45.81     17.04 o
   7   2   1      117.53      141.64     25.61 o
   8   2   1      110.64      140.42     26.24 o
   9   2   1      135.94      135.34      8.01 o
  10   2   1       48.59       84.14     14.58 o
  11   2   1      199.80      199.28      9.15 o
  12   2   1       23.67       51.95     15.31 o
   1   3   1       23.85      142.93     17.58 o
   2   3   1     5057.17     4258.18     56.14 o
   3   3   1     2789.37     3270.52     33.33 o
   4   3   1      991.89      997.82     12.57 o
   5   3   1      512.51      459.09      9.15 o
   6   3   1      630.84      680.16     19.65 o
   7   3   1      574.50      545.89     12.42 o
   8   3   1      327.84      366.02     20.07 o
   9   3   1       71.85       98.25     14.17 o
  10   3   1      152.81      172.32     11.86 o
  11   3   1       68.44       69.95      7.74 o
  12   3   1       10.76       13.67     11.31 o
   1   4   1    15765.41    14190.93    223.71 o
   2   4   1     4484.88     4337.18     98.62 o
   3   4   1      363.05      501.46     13.17 o
   4   4   1     3326.30     3296.30     16.82 o
   5   4   1       63.37       90.00     11.58 o
   6   4   1      364.06      331.07      8.63 o
   7   4   1      200.63      201.98      8.63 o
   8   4   1       81.48       89.11      6.72 o
   9   4   1      539.56      555.67     12.14 o
  10   4   1        9.85       13.92     32.62 o
  11   4   1       11.16       34.44     10.60 o
  12   4   1       43.06       26.72     12.50 o
   1   5   1      675.51      861.11     13.72 o
   2   5   1     3729.21     3675.12     48.00 o
   3   5   1      120.98      106.00     11.51 o
   4   5   1     1570.40     1761.17     15.05 o
   5   5   1     2258.39     2022.49     18.73 o
   6   5   1     1524.33     1495.04     42.32 o
   7   5   1      358.51      341.24      9.36 o
   8   5   1      403.54      371.39      6.91 o
   9   5   1       13.99       19.99      7.53 o
  10   5   1       54.39       71.51     17.28 o
  11   5   1       23.16       66.26     10.47 o
  12   5   1       11.82        9.04     27.33 o
   0   6   1     2331.14     2115.68     25.00 o
   1   6   1      223.43      236.32     11.81 o
   2   6   1      702.07      782.53     13.49 o
   3   6   1      466.89      434.61     11.91 o
   4   6   1      338.86      262.18      9.65 o
   5   6   1      327.38      255.23     27.74 o
   6   6   1      237.28      241.84     12.19 o
   7   6   1       37.31       44.13      9.65 o
   8   6   1       82.80      112.64     11.46 o
   9   6   1        5.09       27.36      6.56 o
  10   6   1       51.21       53.04     10.37 o
  11   6   1       38.74       38.30      9.92 o
   1   7   1     1184.92     1206.11     16.98 o
   2   7   1     3470.51     3641.36     48.43 o
   3   7   1     2219.87     2259.34     35.95 o
   4   7   1      256.98      259.70     14.29 o
   5   7   1      148.08      129.08     12.34 o
   6   7   1      321.56      302.10     11.86 o
   7   7   1      172.01      150.55      9.69 o
   8   7   1      225.58      241.01      7.75 o
   9   7   1       49.98       52.53     16.59 o
  10   7   1       31.65       48.06      7.39 o
  11   7   1       32.85       31.72     28.49 o
   0   8   1     5563.71     5226.18     28.34 o
   1   8   1     2043.46     1836.51     22.07 o
   2   8   1      137.82      109.37     11.34 o
   3   8   1      938.00      963.23     24.50 o
   4   8   1     2499.55     2469.37     73.10 o
   5   8   1      175.63      200.05     24.41 o
   6   8   1      239.38      220.10     11.30 o
   7   8   1       28.99       39.51      8.80 o
   8   8   1       44.27       22.82      7.66 o
   9   8   1        7.72       10.09      7.36 o
  10   8   1        5.14       22.55      7.40 o
  11   8   1       41.11       83.55     35.51 o
   1   9   1       94.94      115.86      9.17 o
   2   9   1     1354.81     1559.22     65.25 o
   3   9   1      357.84      372.87     10.30 o
   4   9   1       83.18       85.56     12.08 o
   5   9   1      521.80      571.77     12.47 o
   6   9   1       50.45       54.12      8.97 o
   7   9   1     1606.22     1605.34     14.22 o
   8   9   1      196.98      213.40     19.39 o
   9   9   1       95.49      100.72      8.64 o
  10   9   1      170.01      160.88      7.67 o
  11   9   1        0.11       14.97      7.14 o
   0  10   1     2719.74     2981.02     24.82 o
   1  10   1     1179.41     1143.26     45.78 o
   2  10   1      485.98      503.24     15.14 o
   3  10   1     2086.83     2007.86     29.65 o
   4  10   1      567.51      524.07     12.27 o
   5  10   1        7.53       30.29     10.24 o
   6  10   1     1403.13     1294.65     57.40 o
   7  10   1        7.78        1.20      8.26 o
   8  10   1      124.05      102.84      8.74 o
   9  10   1       71.53       81.66     12.45 o
  10  10   1       24.67       48.03     18.63 o
   1  11   1      304.99      303.51     11.79 o
   2  11   1     4929.92     4989.80     20.15 o
   3  11   1     3801.81     3883.37     17.64 o
   4  11   1     1065.70     1017.64     45.25 o
   5  11   1        5.46        3.66     11.15 o
   6  11   1      613.43      629.47     15.71 o
   7  11   1       13.26       11.71     16.21 o
   8  11   1       21.37       43.48     10.22 o
   9  11   1       30.72       30.95     10.81 o
  10  11   1        3.21       22.10     12.06 o
   0  12   1     3789.56     3772.15     26.91 o
   1  12   1      223.11      223.21     10.38 o
   2  12   1      375.05      392.46     11.85 o
   3  12   1       68.17       78.33      8.63 o
   4  12   1        6.83        5.99     10.32 o
   5  12   1      493.32      510.56     55.90 o
   6  12   1       32.21        6.45      8.37 o
   7  12   1       43.15       44.32     10.29 o
   8  12   1       10.75       48.80     11.36 o
   9  12   1        7.54       18.76      7.29 o
   1  13   1       60.91       51.08     10.53 o
   2  13   1      499.26      459.81     10.12 o
   3  13   1      388.93      397.48      9.40 o
   4  13   1       31.90        0.87      8.36 o
   5  13   1       23.89       40.00     11.43 o
   6  13   1      322.85      350.55     16.87 o
   7  13   1      106.70       88.80      8.49 o
   8  13   1        5.79       -1.34     15.52 o
   9  13   1       43.38       62.20     16.04 o
   0  14   1       41.82       50.52     10.61 o
   1  14   1      151.21      161.03     10.56 o
   2  14   1       14.64       29.34     14.38 o
   3  14   1       71.63       70.74     16.06 o
   4  14   1       12.70       40.95     10.06 o
   5  14   1       19.18        9.14      7.19 o
   6  14   1      115.02      125.06     11.00 o
   7  14   1        5.59       21.09     10.16 o
   8  14   1       46.18       41.47      8.54 o
   1  15   1      181.70      192.91     14.12 o
   2  15   1      348.35      353.75     10.99 o
   3  15   1      258.50      288.32     11.12 o
   4  15   1      148.24      154.76     10.54 o
   5  15   1       40.92       37.07     10.37 o
   6  15   1      201.55      222.66     20.49 o
   7  15   1        5.28       12.64      8.53 o
   0  16   1       42.33       33.13     14.49 o
   1  16   1       68.42       79.40     13.78 o
   2  16   1      108.66      105.85     10.73 o
   3  16   1       46.15       32.21      8.58 o
   4  16   1       14.08       27.94     16.43 o
   5  16   1        1.80       17.10     24.12 o
   6  16   1       71.00       78.57     10.74 o
   7  16   1       21.17       24.48     10.62 o
   1  17   1        8.85       11.69      9.34 o
   2  17   1       97.79      103.26     24.82 o
   3  17   1       74.10       72.94     10.66 o
   4  17   1       15.09       24.81     10.75 o
   5  17   1       12.18        8.83     22.07 o
   6  17   1        1.35      -10.42     10.42 o
   0  18   1      147.56      155.36     15.99 o
   1  18   1        0.09      -11.07     11.07 o
   2  18   1       22.94       23.23      9.04 o
   3  18   1       42.02       59.10     11.14 o
   4  18   1      103.44       81.11      9.27 o
   1  19   1       34.48       19.18     11.77 o
   2  19   1        9.21       33.19     11.20 o
   2   0   2    18217.74    18291.05     72.64 o
   4   0   2     1902.10     1937.43     20.23 o
   6   0   2     1702.43     1686.62     17.29 o
   8   0   2     1303.00     1339.03     15.49 o
  10   0   2       56.78       65.04     15.86 o
  12   0   2       40.57       35.16     10.56 o
   1   1   2     9912.82     9701.25    245.37 o
   2   1   2     4402.22     3897.17     41.24 o
   3   1   2     1668.79     1540.28     13.68 o
   4   1   2     7111.46     7044.26    112.02 o
   5   1   2      195.77      290.97      9.39 o
   6   1   2     1137.59      999.14     13.55 o
   7   1   2       27.45       40.85      9.20 o
   8   1   2      111.77      117.52      9.18 o
   9   1   2      548.85      592.55     10.47 o
  10   1   2      123.15      163.10     30.47 o
  11   1   2       46.06       37.80      8.75 o
  12   1   2       21.24        9.03      8.38 o
   0   2   2     5250.74     5137.47     47.46 o
   1   2   2     8882.60     8946.43     81.74 o
   2   2   2     3551.29     3530.60     25.49 o
   3   2   2       95.27      113.29      9.22 o
   4   2   2       95.59       95.97      8.82 o
   5   2   2    10446.29    10645.42    164.56 o
   6   2   2     1292.36     1420.04     11.62 o
   7   2   2      120.20      158.70      9.35 o
   8   2   2      621.29      571.38     26.41 o
   9   2   2      340.14      335.60      8.63 o
  10   2   2      118.96      124.89     17.28 o
  11   2   2       51.44       61.26     33.18 o
  12   2   2       47.04       30.76     22.30 o
   1   3   2      635.11      433.20     18.29 o
   2   3   2      395.65      484.49     13.34 o
   3   3   2      871.26      952.02     13.43 o
   4   3   2      946.72      927.51     10.44 o
   5   3   2     2244.54     2100.98     14.88 o
   6   3   2      757.19      752.91     11.10 o
   7   3   2      505.68      501.98      9.01 o
   8   3   2      200.34      230.36     25.06 o
   9   3   2      446.33      436.51      9.85 o
  10   3   2      188.53      191.42      7.93 o
  11   3   2      179.05      184.67      9.11 o
  12   3   2       13.13       -1.37     22.50 o
   1   4   2    12721.77    12344.34     39.72 o
   2   4   2      562.07      563.52     19.44 o
   3   4   2     2043.82     1892.82     15.90 o
   4   4   2     2429.16     2125.58     28.50 o
   5   4   2     1480.20     1614.43     16.33 o
   6   4   2      215.51      261.63      7.99 o
   7   4   2       70.37       59.90      8.19 o
   8   4   2      180.98      180.69      7.04 o
   9   4   2      712.90      647.52     10.53 o
  10   4   2        9.82       -4.09     12.35 o
  11   4   2      279.87      294.79     43.75 o
  12   4   2       22.77       35.97     10.13 o
   1   5   2     7637.12     7188.57     80.04 o
   2   5   2     5471.66     7019.60     48.34 o
   3   5   2     2114.88     1933.63     36.63 o
   4   5   2     1452.61     1469.68     27.68 o
   5   5   2     1443.34     1326.31     14.41 o
   6   5   2      638.30      590.99     10.13 o
   7   5   2      110.64      106.54      7.45 o
   8   5   2       73.71       75.96      9.43 o
   9   5   2      381.04      339.77      7.48 o
  10   5   2       86.11       64.13      8.64 o
  11   5   2       57.43       56.60      8.83 o
  12   5   2       21.99       11.68      8.17 o
   1   6   2      200.30      205.81     12.04 o
   2   6   2     6258.36     6294.44     32.48 o
   3   6   2     2022.97     1714.25     26.92 o
   4   6   2      126.85      117.58     11.15 o
   5   6   2     1159.54     1197.11     25.50 o
   6   6   2       58.10       70.80     21.66 o
   7   6   2      298.54      291.76      8.09 o
   8   6   2      440.25      409.05      8.08 o
   9   6   2       22.48       18.17      8.53 o
  10   6   2       79.42       90.53     10.46 o
  11   6   2       39.53       63.91      8.54 o
   1   7   2     1403.78     1270.15     23.82 o
   2   7   2     1827.86     1724.66     16.57 o
   3   7   2      247.60      221.97     15.07 o
   4   7   2      483.14      520.60     12.42 o
   5   7   2      421.46      406.64     25.80 o
   6   7   2     1317.23     1239.57     13.89 o
   7   7   2       14.68       31.95     22.19 o
   8   7   2      358.98      350.38      8.30 o
   9   7   2      283.56      355.53      8.08 o
  10   7   2       48.41       85.18     15.68 o
  11   7   2      110.80       95.07      7.59 o
   0   8   2      714.55      736.22     18.34 o
   1   8   2     6141.02     6084.54     35.51 o
   2   8   2     1159.14     1133.98     13.83 o
   3   8   2      101.17      112.50      9.23 o
   4   8   2      462.44      382.98     23.96 o
   5   8   2       39.16       33.33      9.71 o
   6   8   2      265.52      275.55     11.75 o
   7   8   2      143.38      152.45     16.92 o
   8   8   2      386.65      382.48      8.18 o
   9   8   2       86.85      107.08     10.80 o
  10   8   2       68.28       70.60     12.32 o
  11   8   2        0.49        2.72     24.24 o
   1   9   2       31.17       34.15      9.02 o
   2   9   2     2725.31     2808.13     29.41 o
   3   9   2      243.98      290.09     25.89 o
   4   9   2      366.98      379.30     33.09 o
   5   9   2       15.13        9.38     10.96 o
   6   9   2       83.80       88.92     11.90 o
   7   9   2      578.24      585.76     10.54 o
   8   9   2      251.03      238.12     13.47 o
   9   9   2       26.48       53.49      8.36 o
  10   9   2      135.44      158.36      7.62 o
  11   9   2        3.02       -3.26      6.17 o
   0  10   2      297.11      259.49     17.03 o
   1  10   2     2418.53     2569.73     60.89 o
   2  10   2     1297.48     1245.69     43.82 o
   3  10   2      910.29      893.46     11.73 o
   4  10   2     1077.29     1101.82     19.79 o
   5  10   2       57.46       83.72     13.52 o
   6  10   2      454.17      416.07     17.23 o
   7  10   2        0.20      -11.04     11.04 o
   8  10   2      216.17      258.48      6.48 o
   9  10   2      193.14      173.17      8.86 o
  10  10   2       27.14       26.28      8.45 o
   1  11   2      487.67      534.81     12.35 o
   2  11   2     1178.51     1222.16     20.63 o
   3  11   2      386.00      406.75     10.37 o
   4  11   2      400.69      345.34     12.68 o
   5  11   2       56.94       57.92     10.33 o
   6  11   2      268.13      281.09     10.92 o
   7  11   2      199.07      188.72     14.97 o
   8  11   2        5.44       14.59     10.45 o
   9  11   2        2.26        6.54     10.71 o
  10  11   2      119.52       92.22      8.44 o
   0  12   2     5751.54     5481.00     28.19 o
   1  12   2     1128.32     1158.57     34.95 o
   2  12   2      367.64      330.01      8.80 o
   3  12   2      480.04      539.48     11.73 o
   4  12   2       15.10        3.01      8.35 o
   5  12   2      324.45      332.02     15.69 o
   6  12   2      153.54      115.52      8.75 o
   7  12   2       21.44       33.52     11.51 o
   8  12   2       20.71       30.67      8.56 o
   9  12   2        2.04        5.74      7.58 o
   1  13   2       69.37       70.27      8.69 o
   2  13   2     1072.57     1040.07     13.29 o
   3  13   2      117.68      109.84     10.91 o
   4  13   2      273.36      231.13     10.88 o
   5  13   2       15.14       21.15     10.15 o
   6  13   2       42.69       54.30      8.34 o
   7  13   2       41.34       38.45     18.98 o
   8  13   2       22.64        4.03     10.31 o
   9  13   2       18.71       16.34      9.48 o
   0  14   2       90.31       77.22     14.59 o
   1  14   2     1074.84      994.31     19.47 o
   2  14   2      187.85      198.87     21.46 o
   3  14   2       14.41       60.47     27.34 o
   4  14   2       80.98       39.19      8.64 o
   5  14   2       68.90       48.59      8.54 o
   6  14   2       40.70       51.54      8.53 o
   7  14   2       47.24       50.24     10.38 o
   8  14   2      274.11      239.70     17.07 o
   1  15   2       15.49       19.35     24.03 o
   2  15   2       13.49       25.14     12.19 o
   3  15   2       14.14       13.69     10.12 o
   4  15   2      156.22      158.17     15.81 o
   5  15   2       68.21       60.05     14.86 o
   6  15   2       13.67       22.03     13.32 o
   7  15   2        3.41       35.56     10.43 o
   0  16   2      183.61      212.53     15.22 o
   1  16   2       23.97       32.61     14.13 o
   2  16   2        4.23       -8.45      8.45 o
   3  16   2      119.02      101.82     10.71 o
   4  16   2        7.80        4.80     14.86 o
   5  16   2        4.82       14.03      8.41 o
   6  16   2      137.23      119.20     11.65 o
   7  16   2       45.97       36.24      8.46 o
   1  17   2        9.75       33.82     19.48 o
   2  17   2        7.27       -1.93      8.46 o
   3  17   2       53.26       44.33     14.79 o
   4  17   2       65.35       84.08     12.91 o
   5  17   2       12.87       12.22     16.62 o
   6  17   2       13.63       47.16     10.15 o
   0  18   2       26.66       25.93     15.45 o
   1  18   2       25.94       49.19     28.61 o
   2  18   2       33.81       22.85     10.81 o
   3  18   2        4.53       15.54     10.92 o
   4  18   2       17.81       34.26      8.96 o
   1  19   2       11.01       30.68      9.50 o
   2  19   2        3.61       27.33     23.55 o
   1   0   3     1449.38     1343.27     29.35 o
   3   0   3     8215.73     9704.67     42.51 o
   5   0   3    10478.48    10249.78     36.01 o
   7   0   3      113.10       92.72     11.48 o
   9   0   3      153.28      212.44     11.58 o
  11   0   3       19.66       25.97     15.19 o
   1   1   3    15543.95    15575.06     56.21 o
   2   1   3     7494.16     8499.17     77.44 o
   3   1   3     1144.42     1052.89     18.25 o
   4   1   3     2018.48     2113.59     15.51 o
   5   1   3      712.75      706.58     11.42 o
   6   1   3     2948.29     2931.67     30.15 o
   7   1   3      460.36      463.66     24.30 o
   8   1   3      872.11      878.94     21.51 o
   9   1   3      761.86      802.55     54.11 o
  10   1   3       52.57       79.40     17.36 o
  11   1   3        8.31      -12.14     12.14 o
  12   1   3        3.69       -4.90      8.45 o
   0   2   3     1109.85     1090.37     29.34 o
   1   2   3    14954.78    15925.13     70.38 o
   2   2   3      416.63      411.08     19.31 o
   3   2   3     2810.92     2796.67     15.01 o
   4   2   3    19724.68    19930.67    266.67 o
   5   2   3        5.86       15.04      7.16 o
   6   2   3      433.47      436.45     10.71 o
   7   2   3       22.56       22.48      9.16 o
   8   2   3     1818.26     1787.38     28.94 o
   9   2   3      289.25      330.28     19.09 o
  10   2   3       21.68       63.28      9.95 o
  11   2   3      110.33      116.36     17.17 o
  12   2   3       28.14       22.43     10.61 o
   1   3   3     1039.61     1091.95     19.84 o
   2   3   3     2009.23     1842.13     33.08 o
   3   3   3     1385.90     1401.92     16.39 o
   4   3   3      756.37      827.47     10.12 o
   5   3   3     1170.34     1042.05     16.81 o
   6   3   3      741.47      772.46     13.73 o
   7   3   3     1907.11     1911.30     18.62 o
   8   3   3        9.60       15.83     14.25 o
   9   3   3      362.88      355.40     19.90 o
  10   3   3       18.82       14.04     10.30 o
  11   3   3      107.58      104.77      7.71 o
  12   3   3       57.97       67.87     36.93 o
   0   4   3      681.71      650.77     23.06 o
   1   4   3     1828.89     2024.33     41.76 o
   2   4   3       18.46       19.14     12.28 o
   3   4   3    14318.26    15453.29    226.45 o
   4   4   3     7763.11     8467.84    104.39 o
   5   4   3     3596.91     3665.85     13.38 o
   6   4   3      520.75      527.46     13.81 o
   7   4   3      306.35      284.62      8.52 o
   8   4   3     1354.72     1286.80     13.15 o
   9   4   3      281.97      289.31      8.32 o
  10   4   3        1.77       14.20      8.83 o
  11   4   3       14.53        8.35     10.38 o
  12   4   3       47.94       58.15      8.37 o
   1   5   3     5162.24     5060.57     44.82 o
   2   5   3     3719.78     4726.46     46.95 o
   3   5   3      912.83      816.21     13.84 o
   4   5   3      319.30      337.45     23.29 o
   5   5   3     1123.64     1171.98     13.66 o
   6   5   3      239.88      192.55      7.37 o
   7   5   3      142.36      136.45     11.82 o
   8   5   3      168.19      148.69      7.04 o
   9   5   3      350.79      359.78      8.47 o
  10   5   3       92.50      120.31     22.37 o
  11   5   3       97.34      112.88     11.12 o
  12   5   3        1.22       32.77      9.83 o
   0   6   3     6592.86     7729.07     41.63 o
   1   6   3     8830.46     8897.32    105.74 o
   2   6   3     2172.00     2076.14     49.17 o
   3   6   3     5318.75     5431.18    136.25 o
   4   6   3      484.00      417.15     10.20 o
   5   6   3     5680.11     5687.29     46.68 o
   6   6   3      297.96      269.19     11.78 o
   7   6   3       98.96       97.95      6.81 o
   8   6   3        3.02       32.16     14.20 o
   9   6   3       16.60       23.61     12.37 o
  10   6   3        4.17       19.71     10.07 o
  11   6   3       12.19       20.05     11.50 o
   1   7   3     1404.26     1576.25     20.80 o
   2   7   3     5584.31     5077.76     20.61 o
   3   7   3     2219.24     2454.88     56.04 o
   4   7   3     2137.20     2135.83     74.64 o
   5   7   3      418.78      477.31     21.13 o
   6   7   3     2658.70     2591.82     89.35 o
   7   7   3       17.77        0.44      7.58 o
   8   7   3      395.22      366.60     15.55 o
   9   7   3       18.56       13.33      7.50 o
  10   7   3      206.20      222.54      9.18 o
  11   7   3        8.97        6.63     18.19 o
   0   8   3       13.36       38.37     10.81 o
   1   8   3     3012.45     3304.59     40.32 o
   2   8   3     1932.46     2200.12     25.34 o
   3   8   3      189.26      167.58     14.71 o
   4   8   3      420.79      427.83     24.56 o
   5   8   3       51.43       37.31      8.91 o
   6   8   3     1047.16     1038.85     59.11 o
   7   8   3      760.27      708.94     16.88 o
   8   8   3        2.25       -2.74      8.61 o
   9   8   3       15.65       42.22      8.54 o
  10   8   3        6.73        3.15     12.83 o
  11   8   3        3.57       -1.30     33.36 o
   1   9   3      266.82      256.07     23.38 o
   2   9   3      538.57      529.84     14.61 o
   3   9   3      858.96      915.74     11.54 o
   4   9   3      303.10      316.97      9.76 o
   5   9   3     1404.47     1416.50     20.49 o
   6   9   3      479.70      497.02     14.81 o
   7   9   3      331.25      278.67     24.25 o
   8   9   3      331.19      319.05     12.75 o
   9   9   3        8.96       30.56      7.26 o
  10   9   3       69.69       84.79      8.96 o
  11   9   3       23.95       17.83     10.35 o
   0  10   3      887.46      858.41     15.05 o
   1  10   3     1131.21     1042.20     13.55 o
   2  10   3      365.54      375.61     10.32 o
   3  10   3      410.07      393.66     12.44 o
   4  10   3      712.90      722.05     12.66 o
   5  10   3       76.14       90.56     10.38 o
   6  10   3      145.26      142.52     28.86 o
   7  10   3       77.65      132.30     33.62 o
   8  10   3      106.26      100.85      6.62 o
   9  10   3       14.39       22.75     13.28 o
  10  10   3       22.64       10.54      9.98 o
   1  11   3      104.02       74.48     16.94 o
   2  11   3      138.45      163.35     15.87 o
   3  11   3      136.57      162.44     11.23 o
   4  11   3       87.24       73.38     10.80 o
   5  11   3      215.95      233.83     24.39 o
   6  11   3       17.79       13.44     23.74 o
   7  11   3      489.51      526.97     23.35 o
   8  11   3       10.81       44.88     10.02 o
   9  11   3       29.22       35.79      7.29 o
  10  11   3      141.50      115.12     14.04 o
   0  12   3     2609.38     2568.57     20.82 o
   1  12   3      533.59      549.30     29.90 o
   2  12   3     3136.72     2909.49     23.41 o
   3  12   3      662.96      659.12      9.32 o
   4  12   3        7.38       15.18      8.44 o
   5  12   3       61.89       77.47     19.10 o
   6  12   3      136.31      147.91      8.72 o
   7  12   3       26.12       58.68     45.12 o
   8  12   3        0.72       14.07     10.22 o
   9  12   3       17.17       14.06      6.47 o
   1  13   3     1009.72     1015.24     13.00 o
   2  13   3     1204.00     1227.47     13.32 o
   3  13   3      256.77      256.83     15.80 o
   4  13   3      729.38      697.83     10.61 o
   5  13   3       35.62       33.78     16.64 o
   6  13   3       19.19       13.51     18.65 o
   7  13   3       63.52       61.20     10.39 o
   8  13   3       32.92       49.79     10.21 o
   9  13   3      127.95      136.76     17.50 o
   0  14   3       63.96       49.80     14.89 o
   1  14   3      305.04      302.87     24.92 o
   2  14   3      140.96      153.09     29.24 o
   3  14   3       29.12       18.91     11.05 o
   4  14   3      118.18      118.02      8.73 o
   5  14   3       24.01       35.45     12.21 o
   6  14   3       33.36       41.85     25.45 o
   7  14   3       25.08       23.43      8.39 o
   8  14   3       32.02       15.09      8.38 o
   1  15   3       75.63       90.77     10.53 o
   2  15   3       39.60       53.64     22.03 o
   3  15   3       25.32       24.18     17.41 o
   4  15   3      146.04      133.27      8.87 o
   5  15   3       95.63      110.44     10.54 o
   6  15   3       43.95       42.65      8.49 o
   7  15   3        0.16        4.98     18.98 o
   0  16   3       33.22       18.26     15.01 o
   1  16   3        1.00       -4.16      7.19 o
   2  16   3       81.02      105.10     10.67 o
   3  16   3       53.13       65.30     10.54 o
   4  16   3       25.53       64.54     10.34 o
   5  16   3        3.75       26.59     14.97 o
   6  16   3      122.27      118.07     10.80 o
   1  17   3       14.65       -3.72     14.91 o
   2  17   3        7.62       23.71     12.56 o
   3  17   3       63.05       59.05     10.91 o
   4  17   3       15.63       28.86     10.61 o
   5  17   3       93.53       88.29     13.52 o
   0  18   3       15.66       30.00     16.10 o
   1  18   3       27.34       19.45      9.13 o
   2  18   3        8.18       -8.85      8.85 o
   3  18   3       40.49       44.00     31.89 o
   4  18   3       30.52       55.01     18.90 o
   1  19   3       30.01       35.87      9.41 o
   2  19   3        8.36       -5.51      9.47 o
   2   0   4    12755.32    12964.23     56.63 o
   4   0   4    17159.26    19039.54     52.89 o
   6   0   4      749.87      715.07     13.85 o
   8   0   4        8.38       22.03     10.36 o
  10   0   4       23.88        7.70     11.36 o
  12   0   4       75.58      105.18     15.31 o
   1   1   4    16957.38    16288.46    314.15 o
   2   1   4     3968.36     4077.64    111.16 o
   3   1   4     7051.04     6927.64     75.17 o
   4   1   4     1750.87     1813.15     13.69 o
   5   1   4      733.25      801.85     11.63 o
   6   1   4     3022.00     2656.71     54.21 o
   7   1   4      757.68      792.96     23.35 o
   8   1   4      561.70      535.31     10.25 o
   9   1   4      388.54      417.74     11.60 o
  10   1   4      188.99      205.75      8.96 o
  11   1   4       46.85       22.26     10.85 o
  12   1   4       23.89       37.76     10.54 o
   0   2   4     2128.15     2057.82     33.85 o
   2   2   4     3431.93     3527.48     46.76 o
   3   2   4     3615.66     3396.75     54.90 o
   4   2   4     4468.73     4912.31     48.99 o
   5   2   4       15.85       25.52      9.34 o
   6   2   4       32.66       26.46      9.39 o
   7   2   4      415.75      359.08     10.77 o
   8   2   4     1000.22     1089.52     30.71 o
   9   2   4      581.59      605.31     12.73 o
  10   2   4       65.68       66.44     27.44 o
  11   2   4      176.83      187.90     11.09 o
  12   2   4      200.49      175.18     10.44 o
   1   3   4      106.20      214.98     13.06 o
   2   3   4     2630.51     1990.63     19.65 o
   3   3   4     1689.47     1948.35     32.83 o
   4   3   4     2744.84     3079.47     40.57 o
   5   3   4      329.63      295.15      7.91 o
   6   3   4      677.00      669.34     21.82 o
   7   3   4      283.95      229.43      8.58 o
   8   3   4      119.36      143.63     21.27 o
   9   3   4       23.34       41.41      8.88 o
  10   3   4      390.82      448.93     23.51 o
  11   3   4       37.20       31.85     22.12 o
  12   3   4      172.14      162.46     10.59 o
   0   4   4    25074.87    23109.64     64.97 o
   1   4   4     2095.81     2071.70     18.42 o
   2   4   4      890.52      886.02     23.11 o
   3   4   4      377.32      315.24     25.00 o
   4   4   4      725.01      692.91     22.04 o
   5   4   4      331.24      325.62     12.57 o
   6   4   4     1085.62     1052.28     10.58 o
   7   4   4      239.56      240.37     13.39 o
   8   4   4      149.90      163.47     10.97 o
   9   4   4       45.72       59.76     16.10 o
  10   4   4        8.08       -6.52     21.45 o
  11   4   4       26.70       31.49     13.25 o
  12   4   4        3.09       -4.04     10.31 o
   1   5   4     2127.05     2040.46     16.88 o
   2   5   4     8578.67     9052.31    150.75 o
   3   5   4     2426.53     2517.20     17.02 o
   4   5   4      631.29      729.65     13.01 o
   5   5   4      766.81      683.50     14.49 o
   6   5   4      196.13      140.89      9.21 o
   7   5   4      824.59      774.38     14.80 o
   8   5   4      204.84      199.26     12.94 o
   9   5   4      168.88      172.67     16.97 o
  10   5   4       50.31       43.22      8.61 o
  11   5   4      142.63      130.47     11.97 o
   0   6   4      747.50      683.66     20.77 o
   1   6   4     1529.93     1641.46     37.41 o
   2   6   4     2598.01     2683.76     56.92 o
   3   6   4       75.95       98.66     11.34 o
   4   6   4      144.49      112.52     11.12 o
   5   6   4      535.53      450.78      9.09 o
   6   6   4      121.03      143.15      9.18 o
   7   6   4       76.14      103.26     10.98 o
   8   6   4       79.94       91.57      7.58 o
   9   6   4      220.60      206.99      9.29 o
  10   6   4       90.36      121.07      8.63 o
  11   6   4      228.54      208.52      8.81 o
   1   7   4     3792.05     3384.17     17.44 o
   2   7   4     2307.02     2319.45     25.67 o
   3   7   4     1267.35     1240.94     22.29 o
   4   7   4     1800.49     1873.48     78.18 o
   5   7   4       39.14       40.94      7.69 o
   6   7   4      410.11      408.53     30.41 o
   7   7   4       73.52       97.42     10.03 o
   8   7   4      198.78      199.14     11.53 o
   9   7   4      241.63      266.77      8.37 o
  10   7   4      236.46      228.23     10.88 o
  11   7   4       21.91       30.27     10.35 o
   0   8   4     7407.74     6977.68     35.92 o
   1   8   4       13.67       23.88     10.76 o
   2   8   4      384.43      365.55      9.07 o
   3   8   4        1.71       10.16      8.57 o
   4   8   4      254.45      214.56      9.65 o
   5   8   4      101.17      111.47      9.21 o
   6   8   4      404.95      411.86     10.15 o
   7   8   4       44.22       51.23     10.64 o
   8   8   4       27.54       11.54     15.42 o
   9   8   4      371.96      386.83     21.24 o
  10   8   4        3.05       -3.03     14.89 o
  11   8   4       13.38        9.74     26.16 o
   1   9   4       68.92       58.89     11.07 o
   2   9   4      490.74      472.20     10.06 o
   3   9   4      152.90      147.96     23.99 o
   4   9   4      160.56      153.07      9.10 o
   5   9   4     1195.88     1168.25     55.30 o
   6   9   4     1073.52      982.30     32.71 o
   7   9   4      339.23      314.04     10.69 o
   8   9   4       33.78       35.42     10.83 o
   9   9   4       26.63       28.42      6.38 o
  10   9   4        2.48       -7.20     11.57 o
  11   9   4       35.46       34.44     13.93 o
   0  10   4      853.67      790.66     19.29 o
   1  10   4      705.30      814.98     12.90 o
   2  10   4      465.15      476.20     10.60 o
   3  10   4     2598.62     2591.43     48.31 o
   4  10   4       98.75      147.83     13.92 o
   5  10   4      198.63      196.50      9.44 o
   6  10   4      376.83      317.95      9.77 o
   7  10   4      265.20      258.89     11.15 o
   8  10   4      126.90      141.17      8.72 o
   9  10   4        6.82       26.51      7.33 o
  10  10   4       27.09       42.29      9.88 o
   1  11   4      570.45      584.73     10.96 o
   2  11   4      277.58      290.60     11.86 o
   3  11   4      498.40      523.23     11.24 o
   4  11   4       33.59       68.65     10.55 o
   5  11   4       17.97       23.99     10.31 o
   6  11   4       83.02       72.04      8.90 o
   7  11   4      379.58      372.38     11.35 o
   8  11   4       35.41       45.85     12.17 o
   9  11   4       12.89       20.01      8.37 o
  10  11   4       72.27       64.30     10.61 o
   0  12   4        9.48      -15.94     15.94 o
   1  12   4      252.79      260.22     18.98 o
   2  12   4      415.60      430.30     12.09 o
   3  12   4      230.69      239.02     12.33 o
   4  12   4      361.91      327.08     10.05 o
   5  12   4       16.22       -3.23     10.29 o
   6  12   4        6.34       19.73     19.76 o
   7  12   4       37.75       54.54     16.60 o
   8  12   4       12.75       10.72      7.13 o
   9  12   4       68.16       83.62     23.26 o
   1  13   4      338.16      291.47      9.57 o
   2  13   4      358.32      352.31     13.37 o
   3  13   4      139.81      138.61      8.99 o
   4  13   4       77.31      112.70     15.13 o
   5  13   4       38.03       25.20     10.37 o
   6  13   4       49.12       62.68     34.30 o
   7  13   4        1.21       16.93      8.19 o
   8  13   4       53.98       15.40      7.90 o
   9  13   4       13.70       -0.26      8.12 o
   0  14   4      107.51      108.07     14.74 o
   1  14   4      272.27      232.92      9.31 o
   2  14   4       49.42       68.75      7.48 o
   3  14   4       15.47       13.34     17.54 o
   4  14   4      135.41      159.34     30.28 o
   5  14   4       45.61       77.85     21.77 o
   6  14   4       45.10       45.00     10.24 o
   7  14   4       47.03       27.74     15.16 o
   8  14   4        2.63        9.36      8.24 o
   1  15   4      314.56      302.04     16.35 o
   2  15   4      273.60      264.86      9.22 o
   3  15   4      225.41      175.34      7.96 o
   4  15   4       15.81       18.11      7.20 o
   5  15   4      316.56      394.17     44.81 o
   6  15   4       13.01       24.92      9.80 o
   7  15   4       10.26       16.47      8.37 o
   0  16   4        4.79       -5.03     14.60 o
   1  16   4        9.61       11.73      8.51 o
   2  16   4      191.32      179.18     10.88 o
   3  16   4       55.18       69.66     17.53 o
   4  16   4       45.39       31.18     10.57 o
   5  16   4       35.97       55.00     15.26 o
   6  16   4       59.53       51.53     10.54 o
   1  17   4       43.21       58.66     24.04 o
   2  17   4       78.64       79.48      9.07 o
   3  17   4      139.09      146.59      9.36 o
   4  17   4       10.59       22.89     25.68 o
   5  17   4       21.19       34.08     10.88 o
   0  18   4       62.79       52.59     11.47 o
   1  18   4       48.85       56.75     17.56 o
   2  18   4       46.68       73.42      9.20 o
   3  18   4       91.15       85.05     18.72 o
   4  18   4       58.48       41.66     11.25 o
   1  19   4        2.25        8.65     15.45 o
   2  19   4       67.63       70.39     21.74 o
   1   0   5     1602.35     1302.41     33.46 o
   3   0   5       61.19       43.84     13.20 o
   5   0   5     3265.54     3461.98     25.59 o
   7   0   5      129.57       80.25     11.86 o
   9   0   5      581.96      543.42     12.54 o
  11   0   5       58.75       35.16     11.22 o
   1   1   5    20193.34    18488.64    183.52 o
   2   1   5     1038.36      887.01     14.71 o
   3   1   5     6931.11     6166.72     25.48 o
   4   1   5     3726.02     3895.03     31.45 o
   5   1   5     1496.18     1395.87     22.74 o
   6   1   5      692.41      654.69     10.77 o
   7   1   5     1308.88     1202.86     19.81 o
   8   1   5       38.92       62.59     23.45 o
   9   1   5      289.40      295.75     25.33 o
  10   1   5      227.28      244.76     28.69 o
  11   1   5      198.83      166.05     23.65 o
  12   1   5        6.78       -1.04     10.11 o
   1   2   5       22.40       62.23     15.23 o
   2   2   5    12320.03    12392.13     63.36 o
   3   2   5    11791.06    11936.44    143.27 o
   4   2   5     2940.64     2640.31     62.27 o
   5   2   5      329.78      322.02     17.29 o
   6   2   5       98.00      137.05     15.24 o
   7   2   5     1092.54     1065.98     10.59 o
   8   2   5      110.58      108.20     10.91 o
   9   2   5      179.96      162.40     11.95 o
  10   2   5       11.22       36.01     14.71 o
  11   2   5        1.00        4.83     31.48 o
  12   2   5       52.59       22.65      7.56 o
   1   3   5      943.27      707.23     18.33 o
   2   3   5     7374.27     6746.05    195.75 o
   3   3   5      643.47      577.63     12.82 o
   4   3   5     1714.90     1759.27     12.85 o
   5   3   5     4540.48     4323.82     33.65 o
   6   3   5     1461.49     1402.01     13.92 o
   7   3   5      283.38      298.13     15.82 o
   8   3   5      517.35      490.93     11.07 o
   9   3   5      212.20      245.88     38.02 o
  10   3   5      328.42      329.94     33.04 o
  11   3   5       43.73       38.55     10.51 o
  12   3   5       33.98       37.21      8.55 o
   0   4   5     9580.58     9528.57     42.09 o
   1   4   5     2253.70     2091.34     18.58 o
   2   4   5     3466.85     3602.18     45.72 o
   3   4   5     6520.41     6750.94     47.01 o
   4   4   5     3134.27     3093.10     14.84 o
   5   4   5      125.27      118.06     12.74 o
   6   4   5     1451.21     1445.39     13.74 o
   7   4   5       74.20       66.57     16.86 o
   8   4   5      486.87      474.59     15.15 o
   9   4   5        5.29        2.61     21.15 o
  10   4   5       28.44       17.18      8.51 o
  11   4   5      115.83      125.85      9.03 o
  12   4   5        0.09       48.67     50.04 o
   1   5   5      473.35      422.29     19.82 o
   2   5   5     4271.32     3797.19     48.61 o
   3   5   5     3280.52     3357.71     64.00 o
   4   5   5     1179.80     1224.12     14.18 o
   5   5   5      375.81      381.67     11.16 o
   6   5   5      583.61      572.72     25.73 o
   7   5   5      171.80      185.59      9.48 o
   8   5   5       44.87       26.50     10.79 o
   9   5   5       50.54       49.40     12.26 o
  10   5   5       70.19       68.50      8.90 o
  11   5   5      121.43      142.88      8.84 o
   0   6   5     8843.09     8542.97     45.91 o
   1   6   5     5750.79     5695.01     23.27 o
   2   6   5     3976.59     3686.20     70.03 o
   3   6   5     5589.84     5676.63     51.93 o
   4   6   5       21.24       14.58     10.40 o
   5   6   5     1246.42     1282.10     13.68 o
   6   6   5       69.85       56.88      8.07 o
   7   6   5      141.58      116.73      8.44 o
   8   6   5      219.16      229.69     18.14 o
   9   6   5      113.06       98.12     19.07 o
  10   6   5       27.15       37.50     20.92 o
  11   6   5       53.54       53.46      7.47 o
   1   7   5     1367.39     1406.58     22.93 o
   2   7   5     1670.96     1870.85     15.88 o
   3   7   5      419.29      461.53     13.54 o
   4   7   5      421.52      437.13     11.79 o
   5   7   5        2.91      -10.45     10.45 o
   6   7   5      852.37      845.84     26.24 o
   7   7   5      125.80      131.64     13.92 o
   8   7   5      708.09      711.61     21.81 o
   9   7   5      376.26      333.92     29.44 o
  10   7   5       31.83       44.90     10.40 o
  11   7   5       10.14       21.42      8.16 o
   0   8   5     1103.25     1212.02     20.99 o
   1   8   5      132.09      119.53      9.02 o
   2   8   5     1577.97     1539.20     35.28 o
   3   8   5     1127.42     1161.60     26.78 o
   4   8   5      773.94      802.33     24.68 o
   5   8   5      251.47      261.45     11.69 o
   6   8   5      551.11      516.22     12.32 o
   7   8   5        7.44       24.04     10.52 o
   8   8   5       56.36       71.12      7.65 o
   9   8   5       19.90       30.62     12.77 o
  10   8   5        4.04        6.07     20.79 o
  11   8   5       27.18       28.69      8.01 o
   1   9   5       96.59      114.24      8.67 o
   2   9   5     1007.21     1013.09     19.27 o
   3   9   5      193.28      145.86     22.97 o
   4   9   5      306.80      255.03      9.55 o
   5   9   5      635.83      639.52     34.71 o
   6   9   5      792.76      780.76     15.05 o
   7   9   5      203.43      163.95     17.63 o
   8   9   5       18.53        7.11     18.36 o
   9   9   5       77.29       79.77      7.38 o
  10   9   5       45.62       41.18      7.87 o
   0  10   5     5565.09     5557.13     31.43 o
   1  10   5      807.54      787.89     12.93 o
   2  10   5     1135.82     1124.30     11.10 o
   3  10   5      536.35      572.26     39.69 o
   4  10   5       18.20       16.98     10.72 o
   5  10   5     1113.91     1088.85     29.73 o
   6  10   5      174.50      165.19     15.25 o
   7  10   5      149.51      114.19      7.64 o
   8  10   5       31.71       15.72     11.66 o
   9  10   5       26.35       28.83      7.24 o
  10  10   5      130.04      133.55     15.03 o
   1  11   5      868.39      810.42     11.49 o
   2  11   5      290.36      280.51     17.82 o
   3  11   5        9.40        7.09     18.18 o
   4  11   5      118.34      136.11     10.76 o
   5  11   5      289.67      335.34     15.53 o
   6  11   5      467.94      466.47     11.67 o
   7  11   5      122.02      115.61     14.24 o
   8  11   5      104.37      120.30      8.45 o
   9  11   5      127.88       93.79     11.11 o
  10  11   5       16.85       29.16      7.14 o
   0  12   5      798.08      782.52     14.14 o
   1  12   5       17.13       49.79     10.61 o
   2  12   5      303.60      331.54     25.67 o
   3  12   5      260.95      267.32     11.13 o
   4  12   5      220.50      198.49      8.85 o
   5  12   5      187.84      201.35     10.95 o
   6  12   5      181.50      182.50     19.60 o
   7  12   5       18.68       26.53     25.52 o
   8  12   5       70.04       78.43      9.11 o
   9  12   5       27.94       26.26      8.22 o
   1  13   5       70.86       59.50     10.58 o
   2  13   5        9.68       10.52      8.44 o
   3  13   5      241.25      235.03     12.58 o
   4  13   5        6.10        3.51     10.46 o
   5  13   5      100.63      101.26      7.71 o
   6  13   5        5.73       24.61     24.43 o
   7  13   5        6.05       15.78     10.20 o
   8  13   5       22.22       20.33      8.44 o
   9  13   5        4.77       11.56      8.19 o
   0  14   5      360.59      448.12     12.44 o
   1  14   5      380.87      368.25      9.77 o
   2  14   5      112.75       80.47     10.67 o
   3  14   5      566.63      644.88     12.14 o
   4  14   5      522.24      492.63     26.07 o
   5  14   5       96.69       99.20     14.43 o
   6  14   5       43.81       33.21      8.50 o
   7  14   5       44.07       63.53     10.63 o
   8  14   5       11.19       14.04      6.31 o
   1  15   5       51.95       70.27     15.28 o
   2  15   5       36.81       64.22     10.42 o
   3  15   5       42.83       55.59      8.67 o
   4  15   5       18.89       -2.71      8.46 o
   5  15   5       57.42       73.61      8.81 o
   6  15   5       70.18       89.10      8.92 o
   7  15   5      141.34      149.13     14.83 o
   0  16   5       21.24       19.30     10.93 o
   1  16   5        0.03        1.38      8.39 o
   2  16   5      125.96      125.32     14.74 o
   3  16   5       81.05       82.73     24.81 o
   4  16   5       74.04       59.95     10.58 o
   5  16   5       23.87       21.95     15.32 o
   6  16   5       10.71        5.19      8.58 o
   1  17   5       25.91       30.13     10.48 o
   2  17   5       65.61       83.48     13.56 o
   3  17   5       60.55       67.21     12.49 o
   4  17   5      102.67      106.19     20.77 o
   5  17   5       69.58       80.26     28.63 o
   0  18   5       29.90       24.12     15.73 o
   1  18   5       41.56       75.75     18.32 o
   2  18   5       80.94       84.13     19.15 o
   3  18   5       30.54       41.08      8.95 o
   4  18   5       12.05        2.55     10.95 o
   1  19   5       39.85       32.50     11.89 o
   2   0   6     2585.11     2834.99     32.12 o
   4   0   6    12103.24    11793.81     40.35 o
   6   0   6     2275.78     2474.15     22.46 o
   8   0   6       10.15       14.16     15.23 o
  10   0   6       18.54       43.45     10.15 o
  12   0   6      307.21      268.60     12.04 o
   1   1   6    13651.85    13256.86    103.23 o
   2   1   6      221.93      359.14     13.21 o
   3   1   6     2117.67     1899.37     26.67 o
   4   1   6     1787.75     2080.98     33.37 o
   5   1   6     3331.33     3586.20     16.93 o
   6   1   6       42.55       46.08      9.01 o
   7   1   6     1165.67     1024.72     44.40 o
   8   1   6      328.80      329.30     11.23 o
   9   1   6      462.09      462.01      9.91 o
  10   1   6      111.36      106.47      8.85 o
  11   1   6      136.87      118.17      7.99 o
  12   1   6       52.29       49.64     29.48 o
   2   2   6     4140.68     4026.96     87.61 o
   3   2   6     2025.66     1768.67     15.34 o
   4   2   6       22.38       30.51     13.78 o
   5   2   6       71.69       88.23     11.38 o
   6   2   6      940.88     1036.67     17.02 o
   7   2   6      738.71      721.99     12.78 o
   8   2   6      153.33      167.56     46.06 o
   9   2   6      509.62      557.40     11.84 o
  10   2   6        2.01        5.97      8.31 o
  11   2   6       33.52       15.14     22.08 o
  12   2   6       55.80       55.32      8.67 o
   1   3   6     2069.67     2141.41     70.31 o
   2   3   6    18356.22    17325.67     39.80 o
   3   3   6     1677.26     1808.58     12.99 o
   4   3   6      270.14      284.14      8.09 o
   5   3   6     3198.28     3078.18     27.56 o
   6   3   6     1129.07     1128.24     15.24 o
   7   3   6     2236.35     2241.52     12.77 o
   8   3   6      609.81      608.08     25.49 o
   9   3   6      539.06      497.89     31.34 o
  10   3   6       82.29       87.64      9.83 o
  11   3   6       51.78       60.67     10.63 o
  12   3   6        3.04        2.67     10.11 o
   0   4   6     3089.82     3237.70     29.74 o
   1   4   6      185.14      272.56     11.61 o
   2   4   6    18829.62    17921.47     51.66 o
   3   4   6      137.92      191.77     10.45 o
   4   4   6      147.75      117.44      9.10 o
   5   4   6       76.23       60.67      9.03 o
   6   4   6     2455.45     2579.43     96.53 o
   7   4   6       97.42      137.44     10.98 o
   8   4   6      133.62      122.60     21.05 o
   9   4   6      167.75      181.72     16.26 o
  10   4   6       28.31       58.10      8.57 o
  11   4   6      182.43      196.35     10.83 o
  12   4   6       56.97       36.89      8.69 o
   1   5   6      653.97      523.24     12.31 o
   2   5   6      217.22      165.16     12.84 o
   3   5   6      267.36      346.85     10.30 o
   4   5   6      783.09      783.23     10.48 o
   5   5   6        5.83       24.59      9.79 o
   6   5   6     2815.06     2661.28     38.88 o
   7   5   6       53.40       56.62      8.82 o
   8   5   6      178.28      243.54     10.61 o
   9   5   6        1.99        4.09     11.53 o
  10   5   6       74.14       82.69     20.61 o
  11   5   6       91.51       93.90      8.61 o
   1   6   6        3.94       -1.50      9.58 o
   2   6   6      679.30      755.96     21.83 o
   3   6   6      898.67      797.78     13.68 o
   4   6   6      265.53      267.47     10.39 o
   5   6   6      225.80      231.50      9.54 o
   6   6   6      133.14      126.24      7.61 o
   7   6   6        5.04       -6.57      6.57 o
   8   6   6      218.13      259.43     11.02 o
   9   6   6       36.70       26.71     13.82 o
  10   6   6       65.99       51.33     12.25 o
  11   6   6       45.44       50.32     10.05 o
   1   7   6      717.18      852.45     14.17 o
   2   7   6      859.10     1011.93     18.75 o
   3   7   6     3881.24     3743.00     81.73 o
   4   7   6      400.83      431.37      9.94 o
   5   7   6       72.96       87.93     11.14 o
   6   7   6      142.18      121.57      8.62 o
   7   7   6      687.30      697.36     15.41 o
   8   7   6      411.58      388.20     10.14 o
   9   7   6      263.55      221.13     11.00 o
  10   7   6        6.04       15.64     10.33 o
  11   7   6       89.24       93.12     13.76 o
   0   8   6        4.90       27.10     16.00 o
   1   8   6      502.51      588.72     22.32 o
   2   8   6      568.89      660.99     27.04 o
   3   8   6     1420.63     1427.31     38.93 o
   4   8   6       15.72       17.55      7.65 o
   5   8   6      489.65      517.17     13.31 o
   6   8   6      391.63      410.88      9.82 o
   7   8   6      224.98      258.24      9.14 o
   8   8   6      446.09      428.17      8.41 o
   9   8   6      165.92      160.80      7.33 o
  10   8   6       17.91       35.15     27.81 o
  11   8   6       17.02       21.93      9.99 o
   1   9   6      548.32      597.67     17.51 o
   2   9   6      858.84      922.66     12.98 o
   3   9   6        4.20       19.06     19.55 o
   4   9   6       70.97       73.51      8.95 o
   5   9   6      244.19      269.17     21.89 o
   6   9   6      183.09      141.11     10.99 o
   7   9   6      110.94      118.28     19.78 o
   8   9   6       16.54       44.71     23.17 o
   9   9   6       80.69       87.40     15.58 o
  10   9   6       22.85       22.85     13.26 o
   0  10   6      271.38      302.31     16.66 o
   1  10   6      493.59      443.89     11.88 o
   2  10   6     1031.86     1056.08     13.36 o
   3  10   6      917.92      872.10     11.53 o
   4  10   6       78.82       91.18     17.96 o
   5  10   6      195.43      182.28     21.32 o
   6  10   6        6.37       30.15      8.48 o
   7  10   6       79.60       77.01     14.61 o
   8  10   6       24.84       27.35      6.52 o
   9  10   6        3.15        3.18      7.98 o
  10  10   6       66.88       76.30     14.20 o
   1  11   6      462.25      451.02     12.45 o
   2  11   6      607.46      580.83     17.84 o
   3  11   6      269.17      298.19     11.33 o
   4  11   6     1548.46     1545.83     17.78 o
   5  11   6       49.33       47.08     10.66 o
   6  11   6      109.15      104.32     18.70 o
   7  11   6      110.62       90.92      7.48 o
   8  11   6        2.14       -2.79     13.83 o
   9  11   6      216.89      180.59      8.74 o
  10  11   6      132.89      122.94     17.62 o
   0  12   6      476.40      523.33     16.93 o
   1  12   6      168.15      201.52     10.85 o
   2  12   6      116.39       82.70      8.93 o
   3  12   6      513.22      508.52     17.04 o
   4  12   6      347.59      361.33     11.08 o
   5  12   6      317.97      336.40     25.56 o
   6  12   6      119.40      141.83     14.87 o
   7  12   6       12.88       15.52      8.13 o
   8  12   6        6.46       24.93      8.37 o
   9  12   6       15.08       13.07      7.17 o
   1  13   6      202.64      188.29     27.14 o
   2  13   6      184.03      211.65     10.89 o
   3  13   6       79.00      105.72     16.48 o
   4  13   6      228.38      209.50     10.95 o
   5  13   6      261.74      270.12     31.36 o
   6  13   6       15.73       26.80     31.69 o
   7  13   6        2.91       -3.37     12.66 o
   8  13   6       12.46       37.82     11.46 o
   9  13   6        5.54       15.69     14.44 o
   0  14   6       51.56       77.12     15.13 o
   1  14   6       10.12       39.08     12.39 o
   2  14   6      356.40      343.86     15.23 o
   3  14   6      513.88      488.44     26.11 o
   4  14   6      282.50      293.94     25.82 o
   5  14   6       40.31       46.56     10.48 o
   6  14   6       13.06       35.33      8.65 o
   7  14   6       60.33       82.27      7.56 o
   8  14   6       29.62       41.49      6.62 o
   1  15   6      238.10      272.25     10.98 o
   2  15   6       12.47       25.16     11.21 o
   3  15   6      274.63      299.57     27.45 o
   4  15   6       79.18      102.13     15.30 o
   5  15   6      107.20      106.54     32.15 o
   6  15   6        4.62       12.98     10.40 o
   7  15   6       19.29        6.36     15.00 o
   0  16   6       14.48       57.69     14.67 o
   1  16   6       57.29       57.01     31.02 o
   2  16   6       41.79       27.95     13.27 o
   3  16   6        4.88       -8.28      8.28 o
   4  16   6       93.46       95.59     17.13 o
   5  16   6        8.07       16.73      9.07 o
   6  16   6        4.41       18.70     11.92 o
   1  17   6        5.05        8.87     10.61 o
   2  17   6       37.91       66.54     14.33 o
   3  17   6       24.39       17.41      8.91 o
   4  17   6       55.67       63.77     14.08 o
   5  17   6       49.64       41.05      7.83 o
   0  18   6      140.27      142.54     16.28 o
   1  18   6       61.00       62.63      9.44 o
   2  18   6       62.51       58.53     28.01 o
   3  18   6       13.92       29.10      7.76 o
   4  18   6       58.54       38.78     11.19 o
   1  19   6      134.75      120.17     15.75 o
   5   0   7     1658.89     1588.77     20.39 o
   7   0   7       17.79       -3.19     16.30 o
   9   0   7       81.60       99.27     15.69 o
  11   0   7      631.26      646.19     13.06 o
   1   1   7     2253.08     2614.39     24.93 o
   2   1   7      340.76      275.79     14.29 o
   3   1   7     1820.46     1467.43     39.08 o
   4   1   7     1036.24     1195.57     14.43 o
   5   1   7     1120.45     1209.69     12.37 o
   6   1   7      311.54      272.69      8.59 o
   7   1   7       80.29       87.30     22.54 o
   8   1   7      390.19      401.67     13.37 o
   9   1   7      250.19      231.75     21.34 o
  10   1   7      107.57      122.90     12.61 o
  11   1   7       17.82       38.85     18.66 o
  12   1   7      106.05       80.23     10.70 o
   0   2   7      741.08      880.65    182.98 o
   2   2   7     8159.05     8578.59     54.91 o
   3   2   7       71.35      118.79      9.92 o
   4   2   7        8.56       39.13      7.81 o
   5   2   7      374.29      376.56     12.05 o
   6   2   7      110.41      102.71      9.33 o
   7   2   7      506.87      510.45     12.38 o
   8   2   7      161.53      165.62     10.94 o
   9   2   7      169.64      199.46     10.99 o
  10   2   7       57.26       46.21      8.47 o
  11   2   7        1.18       -8.63      8.63 o
  12   2   7       79.82       93.07     10.41 o
   1   3   7      456.87      534.35     18.20 o
   2   3   7    12050.70    11293.99     39.86 o
   3   3   7     1727.87     1940.54     32.14 o
   4   3   7     3745.15     4039.76    111.19 o
   5   3   7      547.89      645.50     30.28 o
   6   3   7     1009.97     1065.44     10.55 o
   7   3   7     4697.82     4791.59     52.18 o
   8   3   7      310.42      317.10      8.35 o
   9   3   7      135.76      150.45     14.94 o
  10   3   7       50.02       46.84     10.63 o
  11   3   7       50.56       38.40     14.36 o
  12   3   7        7.78       21.23     25.13 o
   0   4   7    13476.66    13175.84     46.81 o
   1   4   7      415.37      569.83     32.37 o
   2   4   7      841.73      904.17     13.90 o
   3   4   7       57.90       18.08      7.31 o
   4   4   7       85.57       81.82      7.98 o
   5   4   7      800.36      759.84     20.33 o
   6   4   7       26.63       30.61      7.75 o
   7   4   7       86.53      107.47     12.77 o
   8   4   7       12.82       -3.54      8.72 o
   9   4   7      236.73      182.72     13.86 o
  10   4   7      151.43      152.15     10.83 o
  11   4   7        1.78       12.08     10.39 o
   1   5   7     1609.17     1388.46     14.98 o
   2   5   7     2599.61     2304.76     32.92 o
   3   5   7     1036.87     1085.63     22.25 o
   4   5   7       74.60       77.89      9.07 o
   5   5   7      186.89      172.21      7.91 o
   6   5   7     1165.60     1166.86     25.55 o
   7   5   7      223.22      264.14     10.98 o
   8   5   7       74.80       77.31     25.33 o
   9   5   7       83.32       88.23      7.80 o
  10   5   7       88.40       94.27      8.61 o
  11   5   7       17.89       15.33     21.34 o
   0   6   7    17247.53    16432.52     65.91 o
   1   6   7     3176.64     3452.72     19.60 o
   2   6   7      602.08      707.22     13.36 o
   3   6   7     1900.13     1895.56     63.41 o
   4   6   7      754.61      775.58     18.30 o
   5   6   7       18.39       14.81      8.74 o
   6   6   7       29.21       25.84      6.90 o
   7   6   7       21.87       40.61      8.45 o
   8   6   7      106.25      117.75     10.97 o
   9   6   7      383.64      358.89     12.88 o
  10   6   7        8.83       15.08     17.77 o
  11   6   7        4.92       -1.71     14.43 o
   1   7   7     1179.89     1257.29     14.31 o
   2   7   7      394.05      368.52     16.33 o
   3   7   7     1479.43     1274.31     38.67 o
   4   7   7      322.21      317.03     26.45 o
   5   7   7      701.52      734.04      9.86 o
   6   7   7     1087.61     1016.94     16.60 o
   7   7   7     1046.05     1025.32     23.23 o
   8   7   7       78.83       84.00     13.46 o
   9   7   7       82.39       73.84     24.03 o
  10   7   7       17.42       14.53      8.47 o
  11   7   7       52.15       40.88     10.62 o
   0   8   7     8940.14     8918.12     42.05 o
   1   8   7      113.20      109.26     11.07 o
   2   8   7      104.45      145.83     11.00 o
   3   8   7       75.66       52.68     26.02 o
   4   8   7       79.26       69.12      8.58 o
   5   8   7     1091.46     1120.14     13.54 o
   6   8   7       24.03       23.98      7.33 o
   7   8   7      937.60      922.49     28.35 o
   8   8   7      213.50      276.47      9.95 o
   9   8   7       47.88       57.03     10.67 o
  10   8   7       25.75       35.77      7.31 o
  11   8   7       15.81       26.69     24.34 o
   1   9   7      326.26      293.98     16.34 o
   2   9   7     1659.31     1645.57     16.23 o
   3   9   7      598.18      525.75     13.21 o
   4   9   7       27.66       34.91     10.66 o
   5   9   7     1279.24     1341.35     27.95 o
   6   9   7      159.91      151.30     11.88 o
   7   9   7        5.60       -5.79     14.98 o
   8   9   7       11.65        7.87      7.35 o
   9   9   7      102.13      115.20      7.51 o
  10   9   7       28.73       37.70     10.05 o
   0  10   7      229.89      220.16     16.49 o
   1  10   7       35.13       11.20     10.64 o
   2  10   7      798.51      817.32     59.52 o
   3  10   7      962.78      937.70     10.64 o
   4  10   7     1026.22      990.00     11.69 o
   5  10   7       71.21      109.81      8.73 o
   6  10   7      187.43      156.73      8.86 o
   7  10   7        7.13       18.04      6.58 o
   8  10   7       14.34       20.32      7.23 o
   9  10   7        0.27       12.27     17.30 o
  10  10   7       36.63       51.91      7.08 o
   1  11   7      556.85      497.84     12.13 o
   2  11   7      393.84      349.16     11.52 o
   3  11   7       41.70       35.45     10.49 o
   4  11   7     1251.36     1212.31     51.82 o
   5  11   7       40.11       59.41     10.59 o
   6  11   7      454.03      425.66      8.57 o
   7  11   7       49.33       41.12      9.93 o
   8  11   7       52.40       57.16     15.48 o
   9  11   7       12.60        8.70      7.14 o
  10  11   7      162.09      148.55      8.32 o
   0  12   7      299.61      210.68     15.43 o
   1  12   7       53.50       58.45     15.44 o
   2  12   7      418.62      407.97     20.08 o
   3  12   7       39.68       52.05     12.11 o
   4  12   7      199.80      211.35     10.86 o
   5  12   7       72.25       92.22     10.39 o
   6  12   7      244.80      226.24      9.88 o
   7  12   7        1.61       16.84     10.27 o
   8  12   7       17.73       19.27      7.16 o
   9  12   7       13.53       14.14      7.78 o
   1  13   7      529.55      535.11     11.94 o
   2  13   7      294.92      288.45     11.00 o
   3  13   7      166.15      196.13      8.93 o
   4  13   7      693.73      719.60     24.95 o
   5  13   7      108.86       90.29      7.55 o
   6  13   7       76.17      100.33     10.51 o
   7  13   7        2.39        8.64     10.13 o
   8  13   7        5.30      -12.28     14.73 o
   0  14   7      128.31      111.89     14.84 o
   1  14   7      122.59      124.99     16.64 o
   2  14   7       52.67       60.31     10.46 o
   3  14   7     1685.09     1554.50     64.71 o
   4  14   7      224.12      255.29     11.10 o
   5  14   7        7.21       50.86     20.02 o
   6  14   7       58.93       62.48     12.35 o
   7  14   7      120.86      108.75     13.34 o
   8  14   7       21.87       25.52     21.52 o
   1  15   7        6.17       11.80     11.60 o
   2  15   7       57.46       61.17     12.65 o
   3  15   7       17.75       14.33     11.33 o
   4  15   7       66.53       62.27     15.10 o
   5  15   7      205.63      161.31     14.34 o
   6  15   7       14.97        6.09     10.51 o
   7  15   7       15.18       29.41     10.20 o
   0  16   7       13.77       26.64     14.45 o
   1  16   7       52.78       72.85     10.67 o
   2  16   7        7.68      -10.36     10.36 o
   3  16   7       10.05        2.28     10.55 o
   4  16   7        7.20       10.89     12.41 o
   5  16   7       40.23       30.24      8.73 o
   6  16   7        5.75        9.87     10.40 o
   1  17   7       25.99       42.86     13.95 o
   2  17   7      203.69      246.91     11.21 o
   3  17   7       43.01       58.59     11.23 o
   4  17   7       12.13       -9.84      9.95 o
   5  17   7        2.79       -8.80      8.80 o
   0  18   7      125.93      141.42     16.75 o
   1  18   7       79.79       78.25     20.70 o
   2  18   7        2.54       13.03     10.89 o
   3  18   7       15.92       17.76      9.67 o
   4  18   7       57.27       68.54     11.10 o
   1  19   7       81.86       73.90     17.32 o
   0   0   8    10797.85     9550.76     62.18 o
   2   0   8     6500.04     6487.83     39.00 o
   4   0   8       43.49       44.21     15.97 o
   6   0   8      544.01      549.78     17.68 o
   8   0   8      538.00      512.64     12.48 o
  10   0   8       56.17        9.90     10.47 o
  12   0   8        1.31      -15.04     15.04 o
   1   1   8       72.26        6.96     13.48 o
   2   1   8     1459.18     1422.92     14.50 o
   3   1   8      445.43      307.47     10.56 o
   4   1   8      887.00      852.33     11.68 o
   5   1   8      353.24      299.95      9.55 o
   6   1   8      190.74      246.73     25.66 o
   7   1   8      358.24      311.22     15.71 o
   8   1   8       49.72       50.71     23.04 o
   9   1   8       68.67       71.41     22.83 o
  10   1   8       87.57      101.61     13.54 o
  11   1   8       75.85       72.53     22.39 o
  12   1   8      107.12      103.08      9.30 o
   0   2   8      692.24      501.74     17.44 o
   1   2   8       76.49      103.34     13.71 o
   2   2   8     2292.97     2077.90     26.22 o
   3   2   8     4585.54     4518.40     19.42 o
   4   2   8     5567.94     5596.64     21.68 o
   5   2   8     1847.90     1933.11     56.30 o
   6   2   8      554.79      539.90     24.07 o
   7   2   8      267.65      219.90      8.50 o
   8   2   8      132.28      149.39     27.26 o
   9   2   8       26.14       28.16      8.70 o
  10   2   8       21.54       35.63      8.64 o
  11   2   8        8.75       44.48     22.45 o
  12   2   8       85.54       77.96     10.46 o
   1   3   8      509.02      467.46     13.58 o
   2   3   8     3524.65     3780.70    100.42 o
   3   3   8     2842.86     2867.33     17.92 o
   4   3   8     3818.98     3765.48     17.81 o
   5   3   8      269.74      234.68     11.51 o
   6   3   8      991.02      980.74     18.16 o
   7   3   8     2392.00     2448.58     42.10 o
   8   3   8        0.40      -14.83     15.54 o
   9   3   8       30.71       27.57      7.26 o
  10   3   8        9.04      -15.42     15.42 o
  11   3   8       76.96       67.46     20.07 o
  12   3   8       10.69       46.02     34.33 o
   0   4   8      247.18      160.65     19.25 o
   1   4   8       41.59       77.76     13.88 o
   2   4   8      156.29      169.97     10.91 o
   3   4   8      721.54      765.92     10.27 o
   4   4   8     7013.75     6617.30    203.79 o
   5   4   8      142.03      174.15     10.49 o
   6   4   8      450.11      398.25     11.78 o
   7   4   8      551.86      585.20     27.47 o
   8   4   8      562.98      561.12      9.90 o
   9   4   8       22.57       15.69      7.42 o
  10   4   8        1.34       10.52     16.22 o
  11   4   8        4.74       10.79      8.25 o
   1   5   8      380.93      537.97     16.75 o
   2   5   8     8183.30     7636.57    211.49 o
   3   5   8     1805.95     1671.82     15.48 o
   4   5   8      485.91      470.54     13.67 o
   5   5   8      419.32      466.16      8.64 o
   6   5   8      190.26      194.48     10.09 o
   7   5   8      204.75      232.28     24.95 o
   8   5   8       89.15       94.80     31.19 o
   9   5   8       66.84       79.12     12.55 o
  10   5   8      260.30      237.76     11.08 o
  11   5   8       87.40      108.78     11.74 o
   0   6   8     9088.57     9765.85     53.57 o
   1   6   8      869.87      848.10     12.76 o
   2   6   8      431.73      365.39     11.97 o
   3   6   8      414.15      532.58     15.63 o
   4   6   8     3305.18     3078.38     36.01 o
   5   6   8        8.58        5.85      6.86 o
   6   6   8      262.43      288.15      9.84 o
   7   6   8      276.97      287.59     15.91 o
   8   6   8       92.04      135.78     14.70 o
   9   6   8      276.37      251.10     20.36 o
  10   6   8      145.96      150.47      9.01 o
  11   6   8       54.98       51.55      8.41 o
   1   7   8      541.20      555.71     10.76 o
   2   7   8     2268.50     2457.48     16.43 o
   3   7   8       62.70       39.11     10.99 o
   4   7   8      122.06      135.83     12.15 o
   5   7   8      570.20      591.01     10.20 o
   6   7   8     1914.24     1819.76     37.94 o
   7   7   8      611.38      597.30      9.86 o
   8   7   8       37.34       69.24      8.62 o
   9   7   8      105.29       94.94      8.71 o
  10   7   8       19.81       28.62     10.22 o
  11   7   8       67.64       46.55      7.18 o
   0   8   8     2002.33     2035.03     25.85 o
   1   8   8      400.50      379.23     24.27 o
   2   8   8       81.62       81.22     10.70 o
   3   8   8      269.33      248.14     11.43 o
   4   8   8      932.65      928.07     28.39 o
   5   8   8     1242.35     1162.49     47.29 o
   6   8   8       26.99       36.10      8.62 o
   7   8   8      529.94      560.00      9.05 o
   8   8   8       35.75       18.80      9.10 o
   9   8   8      525.23      520.75     17.49 o
  10   8   8      186.60      171.80     14.41 o
  11   8   8       48.04       67.13     10.00 o
   1   9   8     1085.16     1061.79     21.28 o
   2   9   8     2159.59     2068.90     15.86 o
   3   9   8      926.07      932.03     13.31 o
   4   9   8       48.05       64.95     10.65 o
   5   9   8      370.82      330.48     34.51 o
   6   9   8       13.39        0.03     17.16 o
   7   9   8      175.70      182.68     15.97 o
   8   9   8       14.60        6.99      7.95 o
   9   9   8       31.72       33.45      6.61 o
  10   9   8       68.08      115.50     47.39 o
   0  10   8     2931.18     2992.34     26.44 o
   1  10   8     1800.16     1715.99     15.78 o
   2  10   8      412.21      420.69     23.18 o
   3  10   8     1379.15     1315.01     18.54 o
   4  10   8        2.09        9.55     15.77 o
   5  10   8      548.65      488.66     35.51 o
   6  10   8      235.01      209.36      8.78 o
   7  10   8      467.06      420.91     21.14 o
   8  10   8       47.73       68.56     18.76 o
   9  10   8       13.66       33.96     13.47 o
  10  10   8      169.35      165.43     15.57 o
   1  11   8      213.05      178.75     11.39 o
   2  11   8      247.26      250.36     11.15 o
   3  11   8       55.03       74.83     14.05 o
   4  11   8      129.95      128.09     10.85 o
   5  11   8      107.79      116.51     12.71 o
   6  11   8      365.66      361.13     11.17 o
   7  11   8       54.14       43.96      8.55 o
   8  11   8       10.71       30.99     14.79 o
   9  11   8        0.84        7.28      6.31 o
   0  12   8      381.64      365.43     16.61 o
   1  12   8      542.20      548.84     10.44 o
   2  12   8      103.51       75.10     10.58 o
   3  12   8       30.23       32.01      8.45 o
   4  12   8      137.59      142.80     10.67 o
   5  12   8       37.33       59.42     10.34 o
   6  12   8       31.60       35.92      8.22 o
   7  12   8       11.63       19.90     13.72 o
   8  12   8       83.78       82.60      7.51 o
   9  12   8      169.38      166.24     22.92 o
   1  13   8       66.13       71.94     14.85 o
   2  13   8      220.23      235.48     11.00 o
   3  13   8      142.03      176.52     10.21 o
   4  13   8      149.95      190.06      9.25 o
   5  13   8       47.10       42.51      9.00 o
   6  13   8        7.99       16.93     10.10 o
   7  13   8        0.24        5.79      8.42 o
   8  13   8        4.52        3.62      8.28 o
   0  14   8      294.66      247.37     11.74 o
   1  14   8       18.97       17.82     11.40 o
   2  14   8       79.53       73.59     10.58 o
   3  14   8       76.26       59.03      8.83 o
   4  14   8      103.22      113.61     17.56 o
   5  14   8       38.55       36.23     11.15 o
   6  14   8      248.39      260.51     26.53 o
   7  14   8       12.83       25.99      8.39 o
   8  14   8       21.93       15.74      7.44 o
   1  15   8        5.65       20.06      7.29 o
   2  15   8      313.91      282.33     15.22 o
   3  15   8        0.82        7.15     10.29 o
   4  15   8       37.07       34.87     14.88 o
   5  15   8       27.11       25.43     10.66 o
   6  15   8        9.33        4.43     19.08 o
   7  15   8       36.20       39.37      7.97 o
   0  16   8       38.36       37.28     14.72 o
   1  16   8       15.84       30.77     10.29 o
   2  16   8       59.44       65.44      8.65 o
   3  16   8      105.20      117.84     10.59 o
   4  16   8      207.07      218.93     11.28 o
   5  16   8       36.08       32.57     12.91 o
   6  16   8       14.88       24.75     22.20 o
   1  17   8       29.48       37.24     10.75 o
   2  17   8        1.01        2.27     10.49 o
   3  17   8      202.22      203.59      9.37 o
   4  17   8       28.33       29.52     13.25 o
   5  17   8       14.49       -9.03     10.79 o
   0  18   8       40.28       20.04     16.41 o
   1  18   8       17.99        9.04     18.56 o
   2  18   8        1.82       -8.81     10.73 o
   3  18   8       18.00        7.17      8.98 o
   1   0   9     4561.10     5354.23     38.15 o
   3   0   9      461.20      436.72     14.59 o
   5   0   9       12.92       20.68     15.12 o
   7   0   9     1635.30     1653.37     19.53 o
   9   0   9     1270.33     1346.56     18.68 o
  11   0   9      147.41      124.07     15.41 o
   1   1   9      768.84      819.85     16.60 o
   2   1   9     7047.86     6905.66     57.58 o
   3   1   9      492.18      630.97     15.92 o
   4   1   9      908.55      764.57     23.53 o
   5   1   9     1888.32     2022.62     12.89 o
   6   1   9     2301.92     2261.35     14.10 o
   7   1   9      809.93      830.87     30.21 o
   8   1   9      577.07      562.74     15.62 o
   9   1   9       68.58      102.08     28.49 o
  10   1   9      125.93      106.90      7.79 o
  11   1   9        9.89        9.89     14.52 o
  12   1   9      138.12       93.46     27.94 o
   0   2   9     4261.96     3511.52     27.27 o
   1   2   9     1733.90     1867.98     18.89 o
   2   2   9     7231.82     7634.10     39.83 o
   3   2   9     4966.31     5879.06     39.10 o
   4   2   9     2795.05     3383.54     62.46 o
   5   2   9       44.21       27.64      8.90 o
   6   2   9     3126.49     2995.71     23.06 o
   7   2   9      421.15      441.46     10.03 o
   8   2   9      319.08      282.20     12.29 o
   9   2   9      259.82      270.21      9.30 o
  10   2   9      134.60      156.39     12.39 o
  11   2   9        0.12       13.81     10.76 o
  12   2   9       30.74       30.21     13.19 o
   1   3   9      890.10      894.83     29.02 o
   2   3   9      709.50      860.37     31.86 o
   3   3   9     4267.26     4073.00     64.85 o
   4   3   9     1018.32      901.24     11.70 o
   5   3   9      756.41      691.18     12.76 o
   6   3   9      316.07      355.46     11.76 o
   7   3   9      849.01      793.62     12.76 o
   8   3   9      136.66      130.94     16.69 o
   9   3   9      157.86      133.14     28.03 o
  10   3   9        9.87        3.49     18.57 o
  11   3   9       68.34       83.73     22.24 o
   0   4   9     5817.57     6054.94     33.60 o
   1   4   9     1217.06     1239.73     29.82 o
   2   4   9      847.00      847.71     11.71 o
   3   4   9      983.38     1065.64     23.90 o
   4   4   9     4670.58     4438.69     43.29 o
   5   4   9       18.61        6.06      8.93 o
   6   4   9     1207.27     1258.96     47.11 o
   7   4   9      535.70      536.00     10.26 o
   8   4   9      845.64      837.84     35.16 o
   9   4   9       21.52       34.58     30.97 o
  10   4   9       88.76       96.54     13.34 o
  11   4   9        6.80       19.59      8.48 o
   1   5   9      785.81     1021.03     16.36 o
   2   5   9     2761.50     2908.00     30.48 o
   3   5   9       20.33       10.78      7.78 o
   4   5   9      109.49       83.62      9.25 o
   5   5   9      738.98      664.19      8.35 o
   6   5   9     1931.79     1953.91     12.32 o
   7   5   9     1065.81     1118.66     20.92 o
   8   5   9      301.49      272.15      9.15 o
   9   5   9      106.10       93.05     10.33 o
  10   5   9      130.70      139.85     10.72 o
  11   5   9       51.96       45.81      8.56 o
   1   6   9      175.50      105.71      9.83 o
   2   6   9      122.88      118.09     11.20 o
   3   6   9       53.44       87.71     19.48 o
   4   6   9      501.35      504.05      8.95 o
   5   6   9       18.63       34.64      9.10 o
   6   6   9      865.41      930.37     16.32 o
   7   6   9      319.48      254.07      9.46 o
   8   6   9     1429.22     1314.41     50.51 o
   9   6   9      117.98      131.08     13.79 o
  10   6   9       58.27       46.67      8.54 o
  11   6   9       88.75       93.52     19.75 o
   1   7   9      337.48      339.45     17.41 o
   2   7   9     1867.59     1940.27     41.66 o
   3   7   9     1820.34     1697.07     70.80 o
   4   7   9      640.50      604.35     10.63 o
   5   7   9      281.50      291.62      7.68 o
   6   7   9      775.17      797.09     11.64 o
   7   7   9      117.02      118.66     12.36 o
   8   7   9       50.00       54.17      8.48 o
   9   7   9       23.70       54.67     10.37 o
  10   7   9       23.14       45.11     10.42 o
  11   7   9       44.72        4.70     10.04 o
   0   8   9     5842.19     6607.99     39.11 o
   1   8   9      832.98      844.00     11.69 o
   2   8   9     1590.41     1484.76     34.30 o
   3   8   9      991.23     1085.15     22.42 o
   4   8   9       82.04       61.08     19.05 o
   5   8   9      101.47      104.96      9.14 o
   6   8   9       19.90       15.72      7.22 o
   7   8   9       91.75       78.43      7.78 o
   8   8   9       40.17       57.29     11.42 o
   9   8   9      116.56      120.70     22.60 o
  10   8   9       12.12       18.67     10.25 o
   1   9   9      286.56      298.88     10.15 o
   2   9   9     1037.18      955.66     30.22 o
   3   9   9      371.37      367.32     11.96 o
   4   9   9      854.00      860.90     11.08 o
   5   9   9      489.14      500.74     11.97 o
   6   9   9       26.05       31.47      6.64 o
   7   9   9     1197.62     1202.27     10.27 o
   8   9   9       22.31       32.72      7.40 o
   9   9   9        6.93        8.11      8.15 o
  10   9   9        8.75        7.47      9.93 o
   0  10   9      302.20      336.96     17.27 o
   1  10   9      736.05      802.84     15.87 o
   2  10   9      706.51      687.91     12.53 o
   3  10   9       97.55       90.99      8.98 o
   4  10   9     1111.43     1068.10     22.07 o
   5  10   9       95.89       94.35     10.44 o
   6  10   9       18.64       34.94      8.93 o
   7  10   9      386.09      389.31      8.29 o
   8  10   9        2.53       26.59      7.13 o
   9  10   9       13.72       22.36      6.58 o
  10  10   9       77.40       80.87      8.32 o
   1  11   9      183.06      204.12     11.19 o
   2  11   9       33.92       38.48     10.35 o
   3  11   9       53.05       64.66     15.45 o
   4  11   9       56.96       75.27     10.29 o
   5  11   9       85.59       65.92      8.60 o
   6  11   9       95.08      138.91     12.75 o
   7  11   9       16.34       13.43      7.30 o
   8  11   9        0.82       -8.37      8.37 o
   9  11   9        9.98       12.86      8.14 o
   0  12   9     1608.32     1581.65     21.20 o
   1  12   9      236.92      267.88     25.75 o
   2  12   9       39.30       68.86     10.31 o
   3  12   9      190.96      190.02     10.54 o
   4  12   9       66.92       63.66      8.45 o
   5  12   9       11.97        2.67     10.45 o
   6  12   9       64.64       80.11     23.36 o
   7  12   9        7.15       37.93     16.50 o
   8  12   9       10.99       11.33      8.31 o
   9  12   9       48.46       51.91      8.30 o
   1  13   9       56.86       54.38     10.32 o
   2  13   9      127.97      133.54     14.97 o
   3  13   9       40.52       74.41     16.98 o
   4  13   9       54.01       46.66      8.99 o
   5  13   9       95.10       99.70      8.84 o
   6  13   9       60.16       70.89     10.37 o
   7  13   9       18.12       25.66      7.45 o
   8  13   9       80.62       67.61      6.61 o
   0  14   9      119.01      103.68     14.59 o
   1  14   9       88.08       93.41     10.14 o
   2  14   9      370.81      336.73     11.40 o
   3  14   9       94.93       89.79     10.74 o
   4  14   9       48.63       56.99     10.55 o
   5  14   9      302.17      307.36     11.28 o
   6  14   9       46.48       43.20      8.21 o
   7  14   9        8.61      -10.80     10.80 o
   8  14   9        6.61       18.73      6.37 o
   1  15   9        2.16       -4.85     10.34 o
   2  15   9       53.09       42.79     10.41 o
   3  15   9        2.36        6.51     10.15 o
   4  15   9      142.69      172.93     16.09 o
   5  15   9      318.03      259.66     12.01 o
   6  15   9        1.36       18.38     10.37 o
   7  15   9       78.66       74.53      8.50 o
   0  16   9       54.59       43.64     10.53 o
   1  16   9       34.91       96.53     28.09 o
   2  16   9       40.71       37.71      8.65 o
   3  16   9       58.63       52.47     17.23 o
   4  16   9      226.64      219.05     11.21 o
   5  16   9       16.20        6.87     34.68 o
   6  16   9       15.31       28.07     10.60 o
   1  17   9       17.06       25.84      9.08 o
   2  17   9       24.90       35.96      8.67 o
   3  17   9       12.99       25.57     17.75 o
   4  17   9       32.28       31.76      8.62 o
   5  17   9       11.77       28.17     10.74 o
   0  18   9       87.28      103.48     16.85 o
   1  18   9        8.89       20.90     11.16 o
   2  18   9       25.15       25.50      9.03 o
   3  18   9       28.82       35.67     11.14 o
   0   0  10     6265.41     7224.65     49.05 o
   2   0  10      179.10      288.60     17.68 o
   4   0  10     1342.68     1457.63     16.83 o
   6   0  10      265.47      309.20     12.76 o
   8   0  10      509.56      425.67     16.21 o
  10   0  10        0.26      -10.49     10.49 o
  12   0  10        5.56       32.73     14.63 o
   1   1  10      771.04      839.43     15.22 o
   2   1  10    10495.08    10610.22    110.65 o
   3   1  10     3139.11     3193.26     51.61 o
   4   1  10     1543.78     1450.34     25.88 o
   5   1  10      344.79      465.29     12.94 o
   6   1  10     2356.12     2246.87     15.24 o
   7   1  10      291.53      296.08     18.50 o
   8   1  10      489.85      478.40     10.62 o
   9   1  10       19.52       32.51     16.75 o
  10   1  10       73.98       67.61     11.08 o
  11   1  10       98.92       91.79     20.91 o
  12   1  10       29.76       58.05     20.62 o
   0   2  10     7476.25     7740.69     35.30 o
   1   2  10     3587.58     3056.15     20.55 o
   2   2  10      434.43      455.58     16.07 o
   3   2  10      716.89     1113.10     14.37 o
   4   2  10      483.95      661.31     11.01 o
   5   2  10      643.93      622.11     27.15 o
   6   2  10      546.36      611.88     10.97 o
   7   2  10      334.80      345.82      9.92 o
   8   2  10      146.50      196.96     34.76 o
   9   2  10      157.33      157.76     38.85 o
  10   2  10       36.15       59.74     11.64 o
  11   2  10      168.93      147.73     24.43 o
   1   3  10     1218.95     1185.05     24.76 o
   2   3  10     1795.31     1957.02     22.65 o
   3   3  10     1977.29     1989.83     35.45 o
   4   3  10     1526.20     1701.15     16.94 o
   5   3  10      951.94     1018.11     17.56 o
   6   3  10      135.86      113.93      9.54 o
   7   3  10      493.13      455.46     11.78 o
   8   3  10      255.60      262.61      9.40 o
   9   3  10       38.69       36.70     13.52 o
  10   3  10       56.23       52.26     10.38 o
  11   3  10       14.43        6.20     11.16 o
   0   4  10     4637.24     4771.11     85.56 o
   1   4  10     7130.10     7208.21     27.30 o
   2   4  10    10343.99    10931.60     64.72 o
   3   4  10      560.95      638.11     18.08 o
   4   4  10      467.11      472.27     18.27 o
   5   4  10      234.83      218.23      9.44 o
   6   4  10     2237.15     2350.53     15.58 o
   7   4  10      205.21      231.22     13.42 o
   8   4  10      152.43      119.74     13.20 o
   9   4  10       22.72       36.80      8.47 o
  10   4  10       55.79       46.15     14.69 o
  11   4  10       41.29       80.16     10.30 o
   1   5  10     1728.05     1970.52     30.91 o
   2   5  10     2871.59     3056.80     31.67 o
   3   5  10      298.08      278.05     10.09 o
   4   5  10      270.28      310.83      9.84 o
   5   5  10      211.70      215.32      9.27 o
   6   5  10     1248.68     1250.82     11.04 o
   7   5  10      430.54      428.53      8.52 o
   8   5  10      326.50      314.35      9.30 o
   9   5  10       48.53       42.44      8.62 o
  10   5  10        1.20       13.41     11.34 o
  11   5  10       45.52       19.84     14.89 o
   0   6  10     5193.37     5584.10     46.13 o
   1   6  10     1737.45     1640.97     15.03 o
   2   6  10      577.74      547.50     14.46 o
   3   6  10       42.39       57.93      7.76 o
   4   6  10      309.66      315.47      7.84 o
   5   6  10       85.13       79.89      9.22 o
   6   6  10     1201.58     1094.26     14.38 o
   7   6  10      107.52       92.53      8.42 o
   8   6  10      270.71      321.65      9.54 o
   9   6  10      475.51      477.23     24.20 o
  10   6  10       18.97       22.75     19.68 o
  11   6  10        0.39      -17.13     17.90 o
   1   7  10      386.38      455.65     30.90 o
   2   7  10      628.60      634.31     19.19 o
   3   7  10      545.25      528.26     13.11 o
   4   7  10     2491.31     2401.54     15.30 o
   5   7  10      855.83      831.01     20.18 o
   6   7  10       50.04       47.61      8.86 o
   7   7  10      150.88      146.85      8.92 o
   8   7  10       22.86       37.50     10.45 o
   9   7  10        0.12      -10.29     10.29 o
  10   7  10       58.70       59.26      8.53 o
  11   7  10       27.08       32.38     20.78 o
   0   8  10       11.98       -1.22     15.66 o
   1   8  10       65.67       34.33     10.48 o
   2   8  10      567.38      569.82     11.01 o
   3   8  10      435.37      464.69     12.27 o
   4   8  10      319.03      349.06      8.61 o
   5   8  10      524.53      474.20     16.56 o
   6   8  10       44.12       36.40      9.80 o
   7   8  10       17.24       40.99     10.48 o
   8   8  10        3.52       -0.39     10.18 o
   9   8  10        1.83        4.21     10.47 o
  10   8  10        2.51       30.11     24.62 o
   1   9  10      167.10      174.14      9.23 o
   2   9  10      119.90      133.67     12.98 o
   3   9  10      306.55      318.04      9.58 o
   4   9  10      735.01      768.71     12.91 o
   5   9  10     2460.86     2465.13     24.51 o
   6   9  10        9.84       17.72      7.28 o
   7   9  10      453.22      441.18     13.45 o
   8   9  10        8.82       21.68     10.60 o
   9   9  10      163.53      183.21     11.03 o
  10   9  10       20.46       12.91     13.60 o
   0  10  10     2373.65     2403.45     25.64 o
   1  10  10      101.99       79.71     11.07 o
   2  10  10      734.66      767.39     34.37 o
   3  10  10       99.51       72.85     11.62 o
   4  10  10     2568.11     2535.71     63.77 o
   5  10  10       66.92       66.83     22.04 o
   6  10  10      176.56      189.34      9.12 o
   7  10  10        2.52       -4.22      7.50 o
   8  10  10        8.92       26.19     10.25 o
   9  10  10       79.01       80.37     11.67 o
  10  10  10       14.34       16.14     32.83 o
   1  11  10       17.22       17.77     10.54 o
   2  11  10      344.92      339.91     11.31 o
   3  11  10        0.59       26.40     19.72 o
   4  11  10       14.98       14.20      9.94 o
   5  11  10       39.55       38.92     10.40 o
   6  11  10       10.92       19.41      6.49 o
   7  11  10      211.99      229.35      8.92 o
   8  11  10       10.16       25.04     13.79 o
   9  11  10       22.09       20.83     15.77 o
   0  12  10      888.67      878.22     19.00 o
   1  12  10      565.63      591.19     12.25 o
   2  12  10        7.83       19.56     10.30 o
   3  12  10      139.31      142.67     14.02 o
   4  12  10       12.71       27.13      8.37 o
   5  12  10      153.89      168.57     12.36 o
   6  12  10       40.28       51.67      8.51 o
   7  12  10        6.21       -1.34     14.51 o
   8  12  10        5.66       15.77      7.22 o
   9  12  10       44.95       41.24     11.59 o
   1  13  10      209.64      223.81     10.93 o
   2  13  10      305.87      274.27     11.24 o
   3  13  10       19.17       17.74     10.33 o
   4  13  10       42.90       34.26      8.32 o
   5  13  10      313.60      310.15     10.91 o
   6  13  10      301.77      295.25     12.41 o
   7  13  10       23.04       18.12      7.06 o
   8  13  10       45.75       53.10      6.53 o
   0  14  10      152.37      134.65     15.03 o
   1  14  10       80.15       88.19     10.57 o
   2  14  10      127.34      125.33     10.89 o
   3  14  10      135.20      144.86     10.84 o
   4  14  10       23.38       30.28     11.43 o
   5  14  10      304.37      298.07     11.48 o
   6  14  10       13.73        1.21      8.43 o
   7  14  10        1.56       28.61     11.34 o
   8  14  10        8.13        6.00     13.83 o
   1  15  10       15.60       13.84     12.22 o
   2  15  10       60.38       96.66      8.68 o
   3  15  10       19.94       25.43     10.32 o
   4  15  10       61.03       52.57     15.41 o
   5  15  10      214.94      213.45     11.70 o
   6  15  10      129.71      137.87     13.00 o
   7  15  10      145.45      132.25     14.17 o
   0  16  10       25.72       47.98     14.87 o
   1  16  10       18.08       -4.21     10.41 o
   2  16  10      111.96      120.09     10.98 o
   3  16  10       43.87       47.72      8.53 o
   4  16  10      244.29      227.62     11.27 o
   5  16  10       26.54       48.92     10.45 o
   6  16  10       28.09       45.14     11.18 o
   1  17  10        6.01       -0.87     10.83 o
   2  17  10       76.59       91.43     11.00 o
   3  17  10       72.99       49.14     11.20 o
   4  17  10       10.78       29.28     10.94 o
   5  17  10      153.23      124.79     11.16 o
   0  18  10      309.21      269.20     18.28 o
   1  18  10        4.79       -1.29     11.34 o
   2  18  10       42.36       48.77     11.43 o
   3  18  10       11.05       35.24     12.12 o
   1   0  11     2781.30     3013.35     28.15 o
   3   0  11      566.22      740.36     18.28 o
   5   0  11      113.35       89.44     15.97 o
   7   0  11     1085.27     1240.96     19.18 o
   9   0  11      122.63       95.78     10.89 o
  11   0  11      425.43      435.18     16.56 o
   1   1  11     2864.50     2457.15     20.04 o
   2   1  11     5128.22     5912.15     24.92 o
   3   1  11     1854.69     1796.77     26.77 o
   4   1  11      369.55      433.61     22.04 o
   5   1  11     1710.78     1687.60     14.38 o
   6   1  11      434.82      396.65      9.21 o
   7   1  11       11.66       -4.30     11.01 o
   8   1  11      174.00      205.91     18.34 o
   9   1  11      106.48      117.75      8.70 o
  10   1  11        8.39       44.59     10.64 o
  11   1  11      225.40      249.39      9.38 o
   0   2  11    12715.85    12993.47     51.72 o
   1   2  11     9606.64     9789.61     70.54 o
   2   2  11     1720.19     1691.95     14.29 o
   3   2  11      618.99      664.95     16.38 o
   4   2  11     1976.15     1899.34     13.89 o
   5   2  11       43.64       60.44     23.91 o
   6   2  11      155.74      176.96     19.73 o
   7   2  11      230.95      257.17      9.49 o
   8   2  11     1199.48     1272.42     16.47 o
   9   2  11      840.57      870.99     14.41 o
  10   2  11       66.15       62.94     27.81 o
  11   2  11       41.89       53.62     22.90 o
   1   3  11      843.03      976.87     23.63 o
   2   3  11     3306.18     3153.56     29.84 o
   3   3  11      265.09      232.71      9.84 o
   4   3  11     1556.09     1552.87     38.76 o
   5   3  11      183.36      210.41     27.30 o
   6   3  11     1571.51     1540.09     14.19 o
   7   3  11      837.15      817.02      9.90 o
   8   3  11      160.37      171.22      9.07 o
   9   3  11        2.07       -7.37      7.37 o
  10   3  11       28.15       53.58     11.57 o
  11   3  11       18.22       40.88     23.21 o
   0   4  11    24356.51    24156.66     59.54 o
   1   4  11      499.05      399.84     14.34 o
   2   4  11    11999.66    12314.11     39.75 o
   3   4  11     1867.05     2001.82     22.95 o
   4   4  11      102.66       77.81     13.88 o
   5   4  11      273.97      255.18      9.53 o
   6   4  11      938.40      825.30     11.09 o
   7   4  11       23.66       16.31     13.47 o
   8   4  11      177.84      125.10     15.21 o
   9   4  11        8.82       12.73     18.83 o
  10   4  11       72.70       82.95      8.80 o
  11   4  11       44.86       34.88     10.37 o
   1   5  11      631.93      711.16     11.64 o
   2   5  11     4375.99     4446.65    225.24 o
   3   5  11      112.10      146.83      9.22 o
   4   5  11      907.25      936.99     13.04 o
   5   5  11      355.63      330.42     29.90 o
   6   5  11      141.63      139.36      9.57 o
   7   5  11      120.61      127.09     11.79 o
   8   5  11      182.90      169.83     16.79 o
   9   5  11        7.21        7.33     18.23 o
  10   5  11       14.79       24.19      7.44 o
  11   5  11       11.47       -9.02     10.03 o
   0   6  11      817.75      807.88     24.73 o
   1   6  11     2220.75     2003.39     18.68 o
   2   6  11      132.70       92.26      9.99 o
   3   6  11       74.14       98.00      8.18 o
   4   6  11      270.40      212.51      7.83 o
   5   6  11      699.59      679.69     21.71 o
   6   6  11       17.48       29.26      8.87 o
   7   6  11        0.84       21.04     18.87 o
   8   6  11      433.22      450.22     11.22 o
   9   6  11       76.87       75.62     12.06 o
  10   6  11       88.21       66.12      8.71 o
  11   6  11       83.66       84.07     10.11 o
   1   7  11      840.06      856.05     16.11 o
   2   7  11        6.17       18.74      9.05 o
   3   7  11      429.03      417.83     15.57 o
   4   7  11      563.26      538.81      8.72 o
   5   7  11      625.70      622.39     18.61 o
   6   7  11      565.00      591.46      8.79 o
   7   7  11      245.37      263.18      8.19 o
   8   7  11       53.61       65.93      8.86 o
   9   7  11       44.25       37.94     10.35 o
  10   7  11       80.00       86.40     12.35 o
  11   7  11       28.41        4.53     13.54 o
   0   8  11      334.32      302.01     17.63 o
   1   8  11     2217.55     2165.73     31.97 o
   2   8  11      533.64      508.01     13.30 o
   3   8  11     1092.68     1176.07     14.96 o
   4   8  11     3677.24     3568.00     38.87 o
   5   8  11       54.06       35.90      9.13 o
   6   8  11      126.19      145.11     22.83 o
   7   8  11       18.69        9.90     16.35 o
   8   8  11       37.05       45.13      9.86 o
   9   8  11       18.51       25.18      8.41 o
  10   8  11       65.36       62.99      8.41 o
   1   9  11        2.49       -5.55      8.53 o
   2   9  11      148.12      161.98     11.46 o
   3   9  11      897.05      950.66     13.56 o
   4   9  11       48.80       61.97      9.14 o
   5   9  11      466.59      469.01     12.91 o
   6   9  11       64.71       57.91      6.95 o
   7   9  11      108.65      111.72     20.42 o
   8   9  11      129.38      138.78      8.94 o
   9   9  11      180.81      208.19     10.93 o
  10   9  11       64.89       78.43     10.16 o
   0  10  11      134.48      169.49     15.96 o
   1  10  11     1325.72     1385.02     16.20 o
   2  10  11      283.32      358.84     11.48 o
   3  10  11      300.38      288.33     23.40 o
   4  10  11      337.24      370.15     12.47 o
   5  10  11        5.83       -1.04     13.22 o
   6  10  11       54.61       53.28     10.51 o
   7  10  11       99.22      107.03      7.49 o
   8  10  11       90.22       99.95      6.89 o
   9  10  11      211.52      196.92     10.53 o
  10  10  11       13.42       -7.91      7.91 o
   1  11  11       26.40       17.75     10.57 o
   2  11  11      986.41      915.40     12.93 o
   3  11  11       13.49       10.98      8.00 o
   4  11  11       29.81       39.35      8.83 o
   5  11  11        0.79       -8.31      8.31 o
   6  11  11       12.60       14.81      8.27 o
   7  11  11      121.38      121.12     13.15 o
   8  11  11       66.76       64.72      7.81 o
   9  11  11       81.24       61.35      8.42 o
   0  12  11      136.99      141.23     15.05 o
   1  12  11        5.89       16.34     11.16 o
   2  12  11      448.56      466.64     33.88 o
   3  12  11      314.88      307.02      9.51 o
   4  12  11        5.01       16.76     16.64 o
   5  12  11      375.01      358.70     25.24 o
   6  12  11      101.70      101.10      8.59 o
   7  12  11       41.27       57.40      6.60 o
   8  12  11       25.92       46.65     13.99 o
   9  12  11      161.10      154.03     10.18 o
   1  13  11        3.12       -9.84     14.74 o
   2  13  11       57.15       67.78     12.16 o
   3  13  11        8.25       32.01     10.20 o
   4  13  11      159.75      196.58     18.40 o
   5  13  11       10.40       22.74     10.33 o
   6  13  11       56.34       37.86     11.24 o
   7  13  11       19.22       25.41      7.44 o
   8  13  11       12.28        8.74      8.32 o
   0  14  11      596.89      558.25     17.13 o
   1  14  11       57.31       49.41     10.31 o
   2  14  11      313.67      297.77     16.77 o
   3  14  11       80.78       98.30     10.45 o
   4  14  11       28.69       23.75     10.34 o
   5  14  11       43.99       45.10     14.06 o
   6  14  11       83.49      105.80     16.95 o
   7  14  11       17.28       22.26      8.27 o
   1  15  11       59.53       69.34     10.46 o
   2  15  11        3.05        8.69     12.12 o
   3  15  11      201.02      173.10     10.90 o
   4  15  11       11.97       38.14     15.16 o
   5  15  11      257.90      254.52     11.45 o
   6  15  11       11.15       12.83      8.92 o
   7  15  11        5.21       20.70      7.19 o
   0  16  11       80.08      124.45     15.03 o
   1  16  11       76.12       89.97     25.15 o
   2  16  11       58.77       64.41     10.74 o
   3  16  11       13.96        5.77      8.30 o
   4  16  11      234.47      209.42     11.32 o
   5  16  11      104.56      101.06     11.71 o
   6  16  11        8.00       43.12     11.65 o
   1  17  11      124.33      133.45     11.72 o
   2  17  11        5.83        7.15     10.92 o
   3  17  11        5.03       17.50     11.62 o
   4  17  11       26.50       51.44     10.99 o
   0  18  11      292.79      247.79     13.43 o
   1  18  11       81.30       82.98     19.13 o
   2  18  11       29.81       52.52     11.34 o
   3  18  11        1.98      -15.37     15.37 o
   0   0  12     1839.85     1664.83     28.56 o
   2   0  12     1178.56      976.35     19.67 o
   4   0  12      661.51      379.40     16.43 o
   6   0  12       38.82        7.53     16.29 o
   8   0  12       58.66      101.07     14.96 o
  10   0  12       17.73        3.90     15.53 o
   1   1  12     3693.87     3842.54     44.87 o
   2   1  12     1355.41     1430.80     15.58 o
   3   1  12      331.18      347.54     11.48 o
   4   1  12      208.99      179.34      9.37 o
   5   1  12     2006.40     2018.03     15.27 o
   6   1  12      100.67       93.62      9.34 o
   7   1  12      837.12      829.71     16.01 o
   8   1  12      156.30      160.77      7.95 o
   9   1  12      110.01      119.10     28.61 o
  10   1  12       95.37      100.43     25.24 o
  11   1  12      113.80       94.16     11.39 o
   0   2  12     1270.11     1111.52     18.11 o
   1   2  12      217.07      189.40     18.96 o
   2   2  12       12.96       21.15     13.64 o
   3   2  12      259.36      217.63     12.73 o
   4   2  12      384.95      354.23      9.67 o
   5   2  12       85.66       84.52     11.20 o
   6   2  12       55.84       80.95     27.57 o
   7   2  12      960.92      957.26     37.92 o
   8   2  12        1.52       -3.86     47.50 o
   9   2  12      290.40      292.46      8.22 o
  10   2  12       12.73       33.24      8.64 o
  11   2  12        1.90       15.99     11.68 o
   1   3  12      525.12      618.71     14.50 o
   2   3  12     5178.31     5191.43     93.00 o
   3   3  12      965.41      952.25     13.20 o
   4   3  12      324.15      350.54      9.95 o
   5   3  12      967.23      926.75     11.33 o
   6   3  12     2651.32     2615.77     16.39 o
   7   3  12     1558.32     1632.08     25.52 o
   8   3  12       52.49       61.60     10.72 o
   9   3  12       57.55       77.88     10.33 o
  10   3  12       42.91       68.32     17.16 o
  11   3  12        6.56       21.58      8.55 o
   0   4  12       73.06       42.30     40.23 o
   1   4  12      505.63      515.69     14.25 o
   2   4  12     1571.87     1573.94     16.02 o
   3   4  12     1123.26      885.48     13.22 o
   4   4  12      205.89      169.59     10.37 o
   5   4  12       24.29       -4.59     13.79 o
   6   4  12       21.28       38.93      7.88 o
   7   4  12       39.70       51.71     10.76 o
   8   4  12       41.02       60.36     20.97 o
   9   4  12      150.27      130.33     10.60 o
  10   4  12       13.00       10.18     17.71 o
  11   4  12       34.89       32.50      8.45 o
   1   5  12      574.29      663.83     13.37 o
   2   5  12      987.50     1122.07     12.54 o
   3   5  12     1327.06     1435.25     14.34 o
   4   5  12     1936.47     1955.37     27.60 o
   5   5  12     1601.36     1521.87     29.65 o
   6   5  12       91.78       98.14      8.99 o
   7   5  12      202.53      203.55     11.44 o
   8   5  12        0.51        8.80     27.94 o
   9   5  12       36.78       61.09     14.50 o
  10   5  12       23.33       16.25     20.22 o
  11   5  12       12.74       14.51     17.59 o
   0   6  12      913.79      783.35     24.75 o
   1   6  12     2375.55     2456.16     44.77 o
   2   6  12       67.94       71.07      8.50 o
   3   6  12     2781.28     2812.74     87.38 o
   4   6  12        8.08       23.29      8.91 o
   5   6  12      370.90      374.05     11.54 o
   6   6  12       61.70       65.22      7.55 o
   7   6  12      170.73      141.95     28.86 o
   8   6  12       56.72       81.82      8.49 o
   9   6  12       16.59       27.86     10.60 o
  10   6  12      335.67      316.49     11.46 o
  11   6  12       12.53       19.18     10.07 o
   1   7  12     2066.23     2081.05     43.99 o
   2   7  12      246.61      264.59     14.50 o
   3   7  12      824.88      869.82     12.19 o
   4   7  12      175.16      173.82      7.82 o
   5   7  12      130.51      150.78      8.08 o
   6   7  12      253.27      238.88      7.96 o
   7   7  12       57.73       58.92      8.73 o
   8   7  12      329.33      341.51     13.43 o
   9   7  12      272.21      275.65     59.76 o
  10   7  12      169.95      150.36     14.16 o
   0   8  12     5812.00     5637.79     40.43 o
   1   8  12       46.45       49.80     11.84 o
   2   8  12     1381.87     1292.68     23.74 o
   3   8  12     1683.83     1659.16     26.95 o
   4   8  12      427.97      419.55     10.66 o
   5   8  12      173.71      159.46     16.32 o
   6   8  12      416.49      403.60     24.70 o
   7   8  12        6.28        0.44     12.47 o
   8   8  12      178.85      175.55     15.80 o
   9   8  12       15.75       22.90     20.90 o
  10   8  12        6.37       26.42      8.14 o
   1   9  12      202.51      214.62      9.80 o
   2   9  12      226.32      224.36      9.77 o
   3   9  12       97.31      142.26     12.17 o
   4   9  12      378.27      375.98     10.29 o
   5   9  12       11.25       21.29      7.25 o
   6   9  12      191.35      201.25     13.53 o
   7   9  12      120.01      117.13      8.55 o
   8   9  12      121.13      128.80     16.89 o
   9   9  12       13.33       30.43     33.72 o
  10   9  12       36.92       51.65     28.04 o
   0  10  12      266.37      309.07     19.65 o
   1  10  12      721.81      749.18     13.67 o
   2  10  12      323.47      335.10     20.56 o
   3  10  12      558.46      592.20     22.16 o
   4  10  12      141.70      146.40     11.99 o
   5  10  12       12.74       15.02      8.85 o
   6  10  12       45.29       56.46      7.38 o
   7  10  12      198.06      223.91      9.40 o
   8  10  12       73.78       76.22     23.87 o
   9  10  12        3.98       -2.97      8.85 o
   1  11  12       82.61       76.38     10.63 o
   2  11  12      192.00      200.69     10.64 o
   3  11  12      159.85      155.32      8.61 o
   4  11  12        2.64       11.68     12.24 o
   5  11  12      133.33      156.43     10.77 o
   6  11  12      113.55       91.85     10.50 o
   7  11  12       17.38       21.70      6.54 o
   8  11  12       56.01       77.44     19.23 o
   9  11  12       15.35       28.95     10.03 o
   0  12  12      132.69       85.19     14.69 o
   1  12  12      590.58      610.17     12.82 o
   2  12  12      235.99      239.74     11.31 o
   3  12  12      395.71      425.56      9.53 o
   4  12  12       17.79       44.25     10.46 o
   5  12  12       45.40       66.21     12.16 o
   6  12  12       23.02       36.33      7.17 o
   7  12  12       14.59        9.06      8.50 o
   8  12  12       26.46       36.61      8.76 o
   1  13  12      300.29      262.30     12.23 o
   2  13  12      313.69      358.81     11.51 o
   3  13  12      113.47       96.67     10.89 o
   4  13  12       92.64      111.55     15.98 o
   5  13  12       29.53       33.36     11.49 o
   6  13  12       22.46       14.04      7.38 o
   7  13  12      157.11      165.37      8.72 o
   8  13  12        4.34        1.26      8.27 o
   0  14  12      218.75      193.87     15.70 o
   1  14  12      245.87      217.34      9.30 o
   2  14  12       67.02       96.79     10.40 o
   3  14  12       62.97       60.11     11.44 o
   4  14  12       35.90       43.52     10.23 o
   5  14  12       34.82       47.69     11.26 o
   6  14  12       52.40       48.17      8.70 o
   7  14  12       35.35       48.19      6.61 o
   1  15  12       13.76       28.66     10.15 o
   2  15  12      140.42      153.68     10.89 o
   3  15  12       66.18       54.40     10.55 o
   4  15  12       21.25        2.56     15.16 o
   5  15  12      152.12      178.84     22.11 o
   6  15  12       12.95       17.98     16.43 o
   0  16  12      454.73      432.06     17.59 o
   1  16  12      124.39      123.14     11.09 o
   2  16  12       13.58       31.01     11.60 o
   3  16  12       48.19       32.26     10.84 o
   4  16  12       76.57       79.45     19.16 o
   5  16  12       26.35       21.43     10.60 o
   1  17  12       14.18       15.79     11.07 o
   2  17  12       62.66       70.86     24.93 o
   3  17  12       17.49       35.37     11.77 o
   4  17  12       52.15       45.28     11.05 o
   0  18  12       40.75       43.08     16.62 o
   1  18  12       70.05       60.04     12.76 o
   2  18  12      125.38      112.65     11.77 o
   3   0  13     3569.90     4239.46     27.66 o
   5   0  13     1499.45     1589.36     20.01 o
   7   0  13     1607.89     1517.09     19.53 o
   9   0  13      290.66      279.50     16.07 o
  11   0  13        6.14       26.86     10.52 o
   1   1  13      786.87      940.05     15.09 o
   2   1  13      342.50      330.38     10.49 o
   3   1  13        9.63       -6.53      8.61 o
   4   1  13      784.63      762.67     12.65 o
   5   1  13      338.73      309.34     11.64 o
   6   1  13      516.07      496.22     32.41 o
   7   1  13     1735.79     1706.26     24.45 o
   8   1  13      105.80      138.78     29.00 o
   9   1  13       83.59       82.97     10.63 o
  10   1  13       33.91       59.22     10.42 o
  11   1  13       42.10       28.05     16.56 o
   0   2  13      314.97      335.86     22.88 o
   1   2  13     1243.15     1146.11     26.62 o
   2   2  13     5615.69     5682.13     22.88 o
   3   2  13     6061.93     6222.81     58.97 o
   4   2  13      868.37      792.61     12.61 o
   5   2  13       27.90       59.60      9.01 o
   6   2  13     2421.47     2500.72     48.08 o
   7   2  13        2.15       13.08     10.94 o
   8   2  13       65.63       80.64      9.64 o
   9   2  13       47.34       71.81     15.90 o
  10   2  13       63.47       53.17     14.92 o
  11   2  13       14.13       32.96     10.66 o
   1   3  13     1144.81     1002.86     20.43 o
   2   3  13     1777.09     2043.89     53.06 o
   3   3  13       43.16       66.79     11.14 o
   4   3  13      842.08      833.25     22.19 o
   5   3  13     1285.68     1340.13     17.68 o
   6   3  13     3399.03     3280.06     84.97 o
   7   3  13     1146.42     1145.53     47.06 o
   8   3  13      374.10      371.54      9.44 o
   9   3  13       70.52       92.38     23.71 o
  10   3  13       24.31       40.72     15.08 o
  11   3  13       20.32       21.07     10.09 o
   0   4  13     4779.48     4595.81     38.80 o
   1   4  13    12842.27    12194.17     40.03 o
   2   4  13     4210.05     4454.48    125.92 o
   3   4  13        0.76       12.57      8.59 o
   4   4  13     3567.19     3697.31     92.37 o
   5   4  13       18.99       13.00      9.14 o
   6   4  13      564.20      617.90     15.67 o
   7   4  13     1095.15     1035.07     11.54 o
   8   4  13        4.53       13.37      7.45 o
   9   4  13      199.23      220.77     11.98 o
  10   4  13       16.73       -1.92      8.53 o
  11   4  13        0.23        4.65      8.34 o
   1   5  13     1192.57     1272.10     15.13 o
   2   5  13       15.41       15.05      8.75 o
   3   5  13      478.28      509.67     12.04 o
   4   5  13     1564.00     1561.74     24.78 o
   5   5  13     1049.31     1061.43     24.64 o
   6   5  13      378.01      385.14     11.16 o
   7   5  13       72.88       65.54      8.88 o
   8   5  13       72.79       68.45     10.34 o
   9   5  13       98.88      110.76      9.60 o
  10   5  13       59.69       59.18      8.44 o
  11   5  13        7.74       -2.93     10.13 o
   0   6  13       17.67       10.91     14.88 o
   1   6  13       23.58       24.83     11.82 o
   2   6  13      391.44      442.89     11.89 o
   3   6  13      837.98      846.94     11.69 o
   4   6  13      105.09       95.57     15.21 o
   5   6  13      590.69      615.06     10.53 o
   6   6  13      167.30      157.99      9.76 o
   7   6  13      195.33      182.86     14.30 o
   8   6  13       69.00       40.19     14.73 o
   9   6  13      165.86      186.61      9.21 o
  10   6  13       77.26       70.83     28.80 o
  11   6  13       28.20        3.85     17.83 o
   1   7  13      489.97      522.97     10.08 o
   2   7  13       58.16       65.62      9.54 o
   3   7  13      132.29      151.40     10.19 o
   4   7  13       14.22       29.86      8.75 o
   5   7  13      148.07      169.91     13.65 o
   6   7  13       37.29       21.88      8.37 o
   7   7  13      305.92      370.52     38.71 o
   8   7  13      145.65      119.97      9.15 o
   9   7  13       60.93       64.79      7.83 o
  10   7  13      131.32      154.51     14.19 o
   0   8  13     2861.59     2906.86     34.42 o
   1   8  13      610.74      682.92     31.10 o
   2   8  13     3474.02     3471.75     45.56 o
   3   8  13     3676.96     3750.06     70.06 o
   4   8  13     3416.30     3460.67     61.88 o
   5   8  13      548.91      538.78      9.01 o
   6   8  13        4.29       33.23     32.82 o
   7   8  13      166.83      142.05      8.63 o
   8   8  13      151.19      194.61     11.62 o
   9   8  13       18.81       37.61     11.08 o
  10   8  13        2.61      -10.17     10.17 o
   1   9  13      109.62      110.67     18.42 o
   2   9  13      142.68      135.95      9.64 o
   3   9  13       74.52       80.77     12.87 o
   4   9  13     1485.27     1421.49     37.15 o
   5   9  13      317.11      292.39     12.34 o
   6   9  13       92.76       77.04      8.66 o
   7   9  13       24.36       29.83     10.31 o
   8   9  13       94.61      127.49     10.55 o
   9   9  13       25.28       48.46     10.33 o
  10   9  13       53.44       35.05      8.14 o
   0  10  13      719.32      691.57     22.00 o
   1  10  13      112.14      108.59     11.04 o
   2  10  13      164.27      154.73     19.39 o
   3  10  13        3.53       25.47     10.97 o
   4  10  13      234.16      254.39      8.92 o
   5  10  13       27.96       31.82      7.35 o
   6  10  13        1.20       11.71     13.73 o
   7  10  13      106.81       92.88      8.52 o
   8  10  13      116.80      145.73     25.78 o
   9  10  13       24.21       18.95     10.10 o
   1  11  13      332.62      324.07     12.36 o
   2  11  13       12.70       47.59     13.10 o
   3  11  13       10.91       31.01     14.15 o
   4  11  13      216.01      202.28     12.23 o
   5  11  13      359.60      381.67     15.21 o
   6  11  13      177.36      194.31     16.59 o
   7  11  13       40.36       57.70      7.44 o
   8  11  13       27.95       20.39      8.46 o
   9  11  13        8.07        8.26     10.14 o
   0  12  13      165.09      141.82     15.42 o
   1  12  13      412.52      455.74     12.10 o
   2  12  13       45.96       38.76     13.60 o
   3  12  13       31.58       13.29     12.54 o
   4  12  13      296.40      327.01     11.17 o
   5  12  13       82.90       82.85      8.60 o
   6  12  13       11.34        7.66      7.23 o
   7  12  13       27.28       42.94     14.93 o
   8  12  13      240.22      227.34     33.80 o
   1  13  13      211.11      201.97     12.09 o
   2  13  13       42.75       58.71     10.62 o
   3  13  13        0.47        3.30      8.69 o
   4  13  13       14.82        9.06     10.99 o
   5  13  13       35.48       17.24      9.95 o
   6  13  13       83.65       77.87      9.62 o
   7  13  13       36.04       38.42     11.39 o
   8  13  13       68.01       51.26      7.23 o
   0  14  13      286.37      262.60     16.29 o
   1  14  13       45.89       62.68     10.56 o
   2  14  13       62.18       49.81     11.51 o
   3  14  13       64.60       57.92     10.75 o
   4  14  13       96.18      129.29     21.23 o
   5  14  13      173.11      161.54      7.74 o
   6  14  13        0.25        1.88      7.23 o
   7  14  13        4.00        7.33      8.33 o
   1  15  13       31.18       31.46     18.27 o
   2  15  13      119.10      141.34     11.04 o
   3  15  13       67.59       61.59      8.72 o
   4  15  13      137.97      129.29     16.46 o
   5  15  13        6.22       -5.80      8.85 o
   6  15  13        6.76        8.71      7.70 o
   0  16  13      695.45      585.25     18.99 o
   1  16  13        7.46       11.31     10.56 o
   2  16  13      126.87      109.04     12.08 o
   3  16  13      232.89      215.72     11.57 o
   4  16  13       37.99       30.21     12.47 o
   5  16  13        6.84        5.04      7.52 o
   1  17  13       81.63       82.93     11.17 o
   2  17  13       13.10       39.44     26.30 o
   3  17  13        7.85       24.66     10.79 o
   4  17  13      106.81      105.39     19.58 o
   0  18  13        4.96       16.01     16.17 o
   1  18  13        3.40       18.32     11.62 o
   0   0  14      486.29      481.32     19.16 o
   2   0  14     4021.44     4404.14     29.67 o
   4   0  14     3169.70     2906.19     20.89 o
   6   0  14      649.31      714.63     13.85 o
   8   0  14      533.86      575.17     17.30 o
  10   0  14       53.82       50.18     15.59 o
   1   1  14      305.78      273.21     11.91 o
   2   1  14      390.68      352.21     11.83 o
   3   1  14      403.92      460.53     15.24 o
   4   1  14      361.27      385.13     11.97 o
   5   1  14      366.57      327.13     17.24 o
   6   1  14      904.98      843.60     23.93 o
   7   1  14      429.39      466.01      9.94 o
   8   1  14       35.29       32.02     24.52 o
   9   1  14       33.62       58.65     11.52 o
  10   1  14       58.35       75.87     12.77 o
  11   1  14       58.32       67.75     15.38 o
   0   2  14     5600.71     5282.25     50.91 o
   1   2  14        9.38       -2.79     15.94 o
   2   2  14      936.64      957.23     12.24 o
   3   2  14     3918.23     4327.35     20.09 o
   4   2  14       42.96       19.80     14.42 o
   5   2  14       93.24       81.89      9.40 o
   6   2  14      177.73      227.45      9.64 o
   7   2  14      260.25      224.81      8.37 o
   8   2  14       30.37       32.98      8.87 o
   9   2  14       13.06       19.40      7.46 o
  10   2  14       52.66       66.18     13.62 o
  11   2  14       11.85       10.99      8.47 o
   1   3  14     2310.31     2200.69     18.01 o
   2   3  14      166.60      223.51     11.50 o
   3   3  14      681.64      671.73     12.51 o
   4   3  14      512.52      521.15     10.48 o
   5   3  14      174.34      177.27      9.91 o
   6   3  14     1480.73     1459.26     20.35 o
   7   3  14      762.43      781.85     12.23 o
   8   3  14      155.75      152.87     10.83 o
   9   3  14      137.95      161.11     12.23 o
  10   3  14        5.11       -8.12     23.72 o
  11   3  14       10.15       -9.92     10.11 o
   0   4  14      562.24      632.37     15.59 o
   1   4  14      480.99      566.63     43.47 o
   2   4  14      375.43      460.32     10.68 o
   3   4  14      605.55      471.79      9.16 o
   4   4  14     4287.58     3976.72     24.76 o
   5   4  14     1650.25     1652.44     13.02 o
   6   4  14      210.58      229.43      9.42 o
   7   4  14       47.49       24.76     14.08 o
   8   4  14        8.33        1.11     24.58 o
   9   4  14      229.84      231.62     10.94 o
  10   4  14        5.59       24.36     23.21 o
  11   4  14        4.87        5.45      8.42 o
   1   5  14     1662.38     1836.31     14.91 o
   2   5  14       29.19       39.92     10.57 o
   3   5  14      197.06      217.06     25.25 o
   4   5  14      290.54      279.98     11.82 o
   5   5  14      734.55      708.19     14.73 o
   6   5  14       87.26       95.09     26.01 o
   7   5  14      783.43      813.60      9.73 o
   8   5  14       64.64      106.02     24.41 o
   9   5  14       33.65       30.50     10.42 o
  10   5  14       30.93       38.78      7.39 o
  11   5  14        4.98       -1.55     18.50 o
   0   6  14       44.95       38.12     15.23 o
   1   6  14     1014.51     1022.75     14.82 o
   2   6  14        8.91       11.20     21.69 o
   3   6  14       12.58        6.01     10.69 o
   4   6  14      669.05      732.84     12.62 o
   5   6  14       97.62      118.07     10.86 o
   6   6  14      455.72      400.77      9.64 o
   7   6  14      196.56      173.70     14.58 o
   8   6  14       10.29       34.75     17.11 o
   9   6  14       36.01       50.11     10.34 o
  10   6  14       55.36       47.14     10.18 o
   1   7  14      305.22      333.42     12.29 o
   2   7  14      169.49      151.15     11.29 o
   3   7  14      314.86      271.10      9.62 o
   4   7  14      204.88      180.83     11.48 o
   5   7  14      375.41      348.25      8.82 o
   6   7  14       31.89       29.26      8.17 o
   7   7  14      392.30      439.45     11.07 o
   8   7  14       36.76       42.86     13.56 o
   9   7  14       26.54       45.26     10.34 o
  10   7  14       90.90       80.91      9.08 o
   0   8  14      125.08      122.10     19.94 o
   1   8  14      138.32      148.36      8.54 o
   2   8  14      420.01      424.68     11.39 o
   3   8  14     6069.45     6043.30    203.70 o
   4   8  14     1857.11     1743.15     13.14 o
   5   8  14      515.02      562.36      9.04 o
   6   8  14      213.63      247.04     11.02 o
   7   8  14       53.15       41.93     16.11 o
   8   8  14       58.59       62.95      8.34 o
   9   8  14       96.19       94.68      8.79 o
  10   8  14        3.97       -3.29     16.44 o
   1   9  14      164.66      167.96     20.98 o
   2   9  14      236.39      253.95      9.83 o
   3   9  14      499.41      557.66     10.67 o
   4   9  14       74.67       74.67      9.27 o
   5   9  14      812.96      823.09     26.40 o
   6   9  14      780.06      713.66     25.39 o
   7   9  14       76.68      116.09     24.48 o
   8   9  14       73.98       87.95      8.64 o
   9   9  14       64.22       61.20      7.43 o
  10   9  14       34.41       72.17     23.80 o
   0  10  14      407.98      443.51     20.90 o
   1  10  14      266.48      254.20     12.71 o
   2  10  14      299.93      322.08     13.20 o
   3  10  14       16.55       20.30      8.85 o
   4  10  14      425.08      441.87     10.47 o
   5  10  14      140.18      134.68     14.21 o
   6  10  14      189.29      135.85     12.53 o
   7  10  14       11.95       19.81     20.80 o
   8  10  14       46.87       56.44      8.68 o
   9  10  14       83.13       42.98     10.32 o
   1  11  14       97.53      118.95     11.76 o
   2  11  14       57.73       37.28     12.14 o
   3  11  14       24.08       33.99     11.06 o
   4  11  14      220.09      239.52      8.56 o
   5  11  14      243.45      257.97     18.78 o
   6  11  14      271.87      292.71     10.89 o
   7  11  14        3.61      -11.85     12.38 o
   8  11  14      114.63      111.24      7.62 o
   9  11  14       16.70       28.43      8.09 o
   0  12  14      115.98      124.37     15.33 o
   1  12  14        2.10        4.37     10.30 o
   2  12  14       31.94       36.30     11.33 o
   3  12  14       48.73       25.41     14.04 o
   4  12  14      133.22      137.71      7.97 o
   5  12  14       23.70       31.77     11.57 o
   6  12  14      102.42      103.46     10.03 o
   7  12  14       51.31       46.45     17.06 o
   8  12  14       33.72       34.11     10.12 o
   1  13  14      468.00      466.54     13.62 o
   2  13  14       32.25       20.05     15.43 o
   3  13  14      301.04      299.38     11.30 o
   4  13  14       71.64       91.50      8.72 o
   5  13  14        9.22        9.89     10.09 o
   6  13  14       54.73       64.79     12.43 o
   7  13  14       39.49       49.33      8.86 o
   8  13  14      356.69      274.08     24.65 o
   0  14  14      239.08      255.78     16.18 o
   1  14  14       16.85       45.44     11.50 o
   2  14  14       39.71       50.46     11.65 o
   3  14  14      177.25      185.13     11.93 o
   4  14  14       33.32       74.98     21.36 o
   5  14  14       35.81       40.09      7.38 o
   6  14  14       10.21        9.27     10.28 o
   7  14  14       12.59       18.99      8.79 o
   1  15  14       11.40        0.11     11.29 o
   2  15  14       51.92       30.66     11.54 o
   3  15  14      116.35      139.67     11.97 o
   4  15  14        7.09       -9.38     18.47 o
   5  15  14       24.40       23.57      6.86 o
   6  15  14       25.19       13.25     11.24 o
   0  16  14       15.50        3.75     15.61 o
   1  16  14       56.15       57.43     10.74 o
   2  16  14       15.82       16.39     15.39 o
   3  16  14       71.02       85.99     11.88 o
   4  16  14      176.65      176.41     12.02 o
   5  16  14       14.44       19.83      7.85 o
   1  17  14       63.42       43.52     11.23 o
   2  17  14        0.35       -2.15     10.77 o
   3  17  14       45.40       76.32     12.15 o
   0  18  14        5.62       -9.31     16.93 o
   1   0  15      329.70      290.52     16.46 o
   3   0  15      288.77      407.62     17.29 o
   5   0  15     7241.34     7350.79     32.20 o
   7   0  15      202.89      186.91     11.47 o
   9   0  15       59.43       45.36     10.41 o
  11   0  15       13.31       21.75      9.97 o
   1   1  15     1280.72     1199.69     13.70 o
   2   1  15     3772.00     3596.59     20.56 o
   3   1  15     2050.98     2172.51     21.82 o
   4   1  15      206.72      191.14     11.55 o
   5   1  15      996.08      923.36     16.16 o
   6   1  15     1222.83     1146.66     13.38 o
   7   1  15       50.27       56.66     10.71 o
   8   1  15       73.60       82.30     15.78 o
   9   1  15        7.29       51.37     30.97 o
  10   1  15      290.54      283.17      9.41 o
  11   1  15       83.92       97.26      8.53 o
   0   2  15      407.88      339.97     13.17 o
   1   2  15     2732.79     2822.11     42.21 o
   2   2  15      893.36      850.36     13.38 o
   3   2  15       25.75       41.58     14.21 o
   4   2  15       95.30      150.60      8.19 o
   5   2  15      404.57      420.79     18.48 o
   6   2  15     1254.96     1241.98     13.55 o
   7   2  15        1.84        6.86      8.82 o
   8   2  15       11.90        7.22     10.41 o
   9   2  15      104.50      128.80     10.85 o
  10   2  15       60.52       63.28     10.73 o
  11   2  15       12.47       43.89     13.38 o
   1   3  15     1387.44     1413.43     28.89 o
   2   3  15       12.13       16.49      8.66 o
   3   3  15      889.86      868.52     18.97 o
   4   3  15      345.87      386.80     10.40 o
   5   3  15      522.62      481.32     10.96 o
   6   3  15      161.07      145.36     11.29 o
   7   3  15      731.27      746.15     10.48 o
   8   3  15      110.69      100.64      8.51 o
   9   3  15      156.68      163.39     15.37 o
  10   3  15       15.89        5.21      8.76 o
  11   3  15       17.68       35.07     13.78 o
   0   4  15     3546.96     3340.14     36.55 o
   1   4  15     1708.99     1783.85     17.10 o
   2   4  15     3392.52     3249.89     35.16 o
   3   4  15       42.60       37.26     10.72 o
   4   4  15      273.40      226.63     12.53 o
   5   4  15       24.86       65.80     28.78 o
   6   4  15      836.85      850.14     29.21 o
   7   4  15       75.19       81.15     21.12 o
   8   4  15        5.67       -9.84     10.27 o
   9   4  15       13.85       10.35      7.34 o
  10   4  15        0.60        1.85     17.61 o
  11   4  15       20.43       37.65     12.62 o
   1   5  15     1094.49     1121.81     14.89 o
   2   5  15      625.92      504.41     22.34 o
   3   5  15      170.25      165.19     11.39 o
   4   5  15     1243.67     1163.31     34.35 o
   5   5  15      775.52      800.38     14.07 o
   6   5  15       28.89       21.12     14.09 o
   7   5  15      803.26      708.53      9.35 o
   8   5  15       46.74       53.78     21.06 o
   9   5  15       45.64       68.79      8.34 o
  10   5  15       18.93       67.21     10.45 o
   0   6  15        2.03        8.38     16.75 o
   1   6  15     1949.49     2099.77     17.32 o
   2   6  15       90.29       81.84      9.18 o
   3   6  15      194.86      232.33     12.56 o
   4   6  15     1344.16     1321.98     12.84 o
   5   6  15      574.91      628.65     20.49 o
   6   6  15       64.22      104.50     14.76 o
   7   6  15        1.22       11.26     10.48 o
   8   6  15       55.12       51.55     17.93 o
   9   6  15        7.12       42.22     11.29 o
  10   6  15      288.57      296.07      9.11 o
   1   7  15        9.07       32.10     19.26 o
   2   7  15      148.76      165.46     19.63 o
   3   7  15       76.78       65.14     11.29 o
   4   7  15       99.22      111.31      9.28 o
   5   7  15      400.75      391.18     18.75 o
   6   7  15       76.30       78.75     10.53 o
   7   7  15       97.48       96.10     27.55 o
   8   7  15      158.30      155.49      8.69 o
   9   7  15       51.26       34.78     29.48 o
  10   7  15      107.61      110.24      8.41 o
   0   8  15      479.21      466.49     18.48 o
   1   8  15      252.31      218.28     10.65 o
   2   8  15      664.33      584.63     30.45 o
   3   8  15      273.95      287.00     15.70 o
   4   8  15      243.11      227.60     22.63 o
   5   8  15       14.73       -4.38     10.32 o
   6   8  15       27.78       34.75     28.03 o
   7   8  15      146.10      142.54     10.52 o
   8   8  15       20.01        3.51     25.63 o
   9   8  15       47.82       55.57     10.34 o
  10   8  15        4.39        2.07     16.87 o
   1   9  15      901.82      886.45     35.93 o
   2   9  15       44.94       42.21      8.16 o
   3   9  15      304.40      294.99      8.97 o
   4   9  15      147.15       96.66     23.69 o
   5   9  15      120.95      115.08      7.73 o
   6   9  15      261.14      290.20     11.11 o
   7   9  15      127.70      100.77      8.71 o
   8   9  15       57.26       69.88     10.98 o
   9   9  15        1.27       15.99      8.11 o
   0  10  15     2114.99     2160.25     30.68 o
   1  10  15      144.14      150.12     12.34 o
   2  10  15      310.08      342.29     15.92 o
   3  10  15        1.89       10.92      7.55 o
   4  10  15       95.62      124.45      9.22 o
   5  10  15      115.64      106.55     10.60 o
   6  10  15      251.67      220.91      8.74 o
   7  10  15       10.29      -11.21     13.09 o
   8  10  15        5.23       -1.24     10.74 o
   9  10  15      245.06      218.52      7.74 o
   1  11  15       33.97       30.42     12.67 o
   2  11  15       32.35       31.58     11.83 o
   3  11  15       96.45      123.06      7.98 o
   4  11  15       31.82       31.13     13.63 o
   5  11  15       93.38      103.28      9.07 o
   6  11  15       12.79       30.70      8.41 o
   7  11  15      116.41      124.81     10.29 o
   8  11  15       73.87       74.07     10.24 o
   9  11  15       89.01       91.93      7.99 o
   0  12  15     1039.80      878.02     23.47 o
   1  12  15      253.35      215.02     12.50 o
   2  12  15      265.90      269.69     12.46 o
   3  12  15       25.24       47.82     10.21 o
   4  12  15      452.26      467.22     10.51 o
   5  12  15      106.53      100.26      9.13 o
   6  12  15        6.76       -2.92      8.90 o
   7  12  15       14.73       21.15      8.36 o
   8  12  15       32.99       46.30     30.84 o
   1  13  15      284.82      272.42     12.63 o
   2  13  15       74.88       79.23     11.53 o
   3  13  15      422.64      443.55     12.51 o
   4  13  15       53.05       56.84      7.63 o
   5  13  15       39.41       17.10      7.66 o
   6  13  15       32.39       35.21     13.70 o
   7  13  15       45.25       19.02      8.38 o
   0  14  15       19.16       18.46     15.04 o
   1  14  15       69.27       83.05     10.73 o
   2  14  15        1.07        2.09     11.31 o
   3  14  15      416.53      443.87     13.32 o
   4  14  15      112.19      111.79      7.97 o
   5  14  15       18.52        9.38      7.57 o
   6  14  15       61.90       63.81      9.00 o
   7  14  15        2.69       23.65      8.18 o
   1  15  15       28.50       36.23     11.38 o
   2  15  15       23.45       18.24     11.44 o
   3  15  15       11.67       10.48     15.15 o
   4  15  15        1.00        5.05     11.60 o
   5  15  15        4.24        8.61      9.02 o
   6  15  15       59.87       86.54      9.17 o
   0  16  15      150.06      138.61     19.54 o
   1  16  15       24.93       29.21     12.04 o
   2  16  15       53.32       62.64     11.81 o
   3  16  15       17.09       24.57     10.74 o
   4  16  15      153.66      161.23      9.82 o
   5  16  15        5.08       24.54      7.71 o
   1  17  15       12.62       25.07     11.09 o
   2  17  15       11.25        8.39     12.03 o
   3  17  15        8.43       20.02     11.07 o
   2   0  16       50.86       25.62     15.27 o
   4   0  16     1687.16     1611.90     20.80 o
   6   0  16      829.91      926.28     18.22 o
  10   0  16      121.35      138.72     15.29 o
   1   1  16     1460.24     1630.94     16.15 o
   2   1  16     5522.29     5477.71     22.94 o
   3   1  16     1935.37     1938.78     32.74 o
   4   1  16      112.83      132.13     19.32 o
   5   1  16      608.08      590.03     11.20 o
   6   1  16      512.81      505.16     11.92 o
   7   1  16      378.57      361.31     11.88 o
   8   1  16       29.53       35.30      8.77 o
   9   1  16      123.13      124.52     10.78 o
  10   1  16      276.87      268.71     19.44 o
  11   1  16       39.91       49.20      8.49 o
   0   2  16       51.52       19.83     11.01 o
   1   2  16       24.19        7.45     15.59 o
   2   2  16      123.87       91.25      9.30 o
   3   2  16     4682.17     4458.01    104.97 o
   4   2  16       82.78       80.71     11.27 o
   5   2  16      793.19      879.57     12.81 o
   6   2  16       13.31       11.35      9.13 o
   7   2  16      182.71      174.56     14.19 o
   8   2  16       35.86       37.90      7.62 o
   9   2  16      129.35      150.43     10.80 o
  10   2  16        2.95        8.78     18.51 o
  11   2  16        4.03       -1.27      9.95 o
   1   3  16      405.41      432.37     12.34 o
   2   3  16      235.58      262.20     20.49 o
   3   3  16     1031.70     1031.52     19.72 o
   4   3  16      932.15      880.73     11.16 o
   5   3  16     2157.89     2083.25     63.79 o
   6   3  16      321.83      333.04      8.42 o
   7   3  16      287.44      280.93      9.19 o
   8   3  16       30.24       24.44      7.32 o
   9   3  16       86.85      102.67     19.10 o
  10   3  16       15.02       39.19     10.36 o
  11   3  16       49.69       54.06      8.31 o
   0   4  16      440.45      395.24     15.52 o
   1   4  16        8.75       -9.16     16.54 o
   2   4  16      912.66      937.69     35.61 o
   3   4  16      648.89      550.04     18.55 o
   4   4  16      591.97      576.06     27.99 o
   5   4  16     1194.94     1247.60     12.08 o
   6   4  16      173.81      177.42      9.16 o
   7   4  16        6.73        7.86      8.57 o
   8   4  16        0.38       -4.33      8.26 o
   9   4  16       35.38       43.76      8.62 o
  10   4  16       12.66       21.92     11.19 o
  11   4  16        5.62       29.40      9.89 o
   1   5  16     1455.35     1497.50     15.89 o
   2   5  16      629.88      535.82     16.28 o
   3   5  16       22.34       22.62     10.92 o
   4   5  16      970.48      909.42     11.25 o
   5   5  16      125.32      121.03     11.00 o
   6   5  16       35.10       41.35      9.26 o
   7   5  16      283.46      288.18     10.49 o
   8   5  16      103.86      104.86     19.46 o
   9   5  16      113.35      105.49     32.03 o
  10   5  16       75.39       89.76     23.53 o
   1   6  16       20.12       18.37      9.14 o
   2   6  16       39.64       36.34      9.80 o
   3   6  16      171.47      170.65      9.00 o
   4   6  16        6.86       13.28      8.91 o
   5   6  16     1357.90     1347.41     13.51 o
   6   6  16      102.60      110.72     13.86 o
   7   6  16       59.50       49.27     10.43 o
   8   6  16        4.72       26.24     22.22 o
   9   6  16       14.48       27.18      8.64 o
  10   6  16       33.86       36.52      8.35 o
   1   7  16      246.46      280.29     15.18 o
   2   7  16      629.86      610.14     10.62 o
   3   7  16      664.53      658.30     12.42 o
   4   7  16       18.87       10.62     13.91 o
   5   7  16      864.77      837.77     18.33 o
   6   7  16      199.35      198.95      9.08 o
   7   7  16       30.38       23.15     10.11 o
   8   7  16      112.44      105.80     10.63 o
   9   7  16       91.52      124.09     24.76 o
  10   7  16       18.70       33.08      8.17 o
   0   8  16       27.10       39.00     15.95 o
   1   8  16      210.39      172.55     13.99 o
   2   8  16       64.72       89.41     10.75 o
   3   8  16       89.69       95.05     14.93 o
   4   8  16      939.14      951.89     34.16 o
   5   8  16     1093.73     1071.34     70.24 o
   6   8  16        1.87        5.98      8.13 o
   7   8  16       68.04       56.24     19.74 o
   8   8  16       38.28       37.17     10.14 o
   9   8  16      257.98      257.04     12.01 o
  10   8  16        7.06        7.40     14.03 o
   1   9  16      532.02      512.27     22.09 o
   2   9  16        1.44       13.27     10.28 o
   3   9  16       36.04       19.86     13.63 o
   4   9  16      251.64      224.60     10.87 o
   5   9  16      320.97      366.14     12.36 o
   6   9  16       92.86      102.62      9.88 o
   7   9  16      357.52      339.99      9.18 o
   8   9  16       20.48       26.79      8.39 o
   9   9  16       24.51       34.09      8.25 o
   0  10  16      710.96      720.49     23.26 o
   1  10  16      552.21      537.07     15.21 o
   2  10  16      220.11      184.41      8.62 o
   3  10  16      244.53      270.94     11.51 o
   4  10  16      407.45      439.20     11.85 o
   5  10  16      481.63      442.10     11.47 o
   6  10  16      246.56      211.34     10.71 o
   7  10  16      163.18      160.73      8.52 o
   8  10  16       25.79       51.78      7.24 o
   9  10  16       16.16       35.00     25.22 o
   1  11  16       59.70       49.00     13.19 o
   2  11  16      285.35      331.70     10.23 o
   3  11  16      272.20      278.94     11.42 o
   4  11  16      380.76      403.19      8.92 o
   5  11  16      186.59      168.94      9.86 o
   6  11  16      130.45      142.87      7.53 o
   7  11  16       16.40       23.01     12.46 o
   8  11  16       25.95       23.29     10.01 o
   0  12  16      604.80      613.36     19.25 o
   1  12  16       90.36       76.91     13.10 o
   2  12  16      434.90      423.64     10.72 o
   3  12  16       71.32       66.86      7.84 o
   4  12  16      489.25      468.41     10.46 o
   5  12  16      272.76      283.40      8.30 o
   6  12  16       19.33       27.65      8.57 o
   7  12  16        4.64      -10.17     10.17 o
   8  12  16       99.61       84.74     10.29 o
   1  13  16       48.27       42.75     11.40 o
   2  13  16       58.26       58.82     11.53 o
   3  13  16        7.33       38.75     10.90 o
   4  13  16      106.72      119.76     18.56 o
   5  13  16       27.01       43.37      7.82 o
   6  13  16       97.31      102.19      8.40 o
   7  13  16       48.10       71.38     25.70 o
   0  14  16      298.95      319.17     17.07 o
   1  14  16      741.47      772.38     28.46 o
   2  14  16       10.38       13.16     11.23 o
   3  14  16       11.08       17.87      9.36 o
   4  14  16       42.90       63.09      9.25 o
   5  14  16       52.76       45.04      8.07 o
   6  14  16       11.54       25.54      7.11 o
   1  15  16      199.33      209.65     20.99 o
   2  15  16       59.92       42.16     11.84 o
   3  15  16      438.70      445.37     15.05 o
   4  15  16        2.25       18.99     11.35 o
   5  15  16       60.42       59.97      9.14 o
   0  16  16      106.19      117.26     19.75 o
   1  16  16       35.97       51.90     11.00 o
   2  16  16       18.12       19.50     11.88 o
   3  16  16      185.42      199.02      9.93 o
   4  16  16      422.71      392.79     15.80 o
   1  17  16      100.06      130.61     12.83 o
   2  17  16        1.58       14.04     12.04 o
   1   0  17     1172.82     1249.21     20.50 o
   3   0  17      317.49      329.96     12.41 o
   5   0  17      150.24      126.30     16.34 o
   7   0  17      100.31       79.23     10.73 o
   9   0  17      421.05      407.05     11.77 o
  11   0  17       45.71       69.74     14.47 o
   1   1  17      852.84      911.31     18.17 o
   2   1  17     3805.68     3705.09     29.35 o
   3   1  17      111.62      126.17      9.36 o
   4   1  17      123.05      157.15     11.96 o
   5   1  17      750.40      720.91     27.28 o
   6   1  17       12.39        5.85     10.55 o
   7   1  17      204.96      215.17     22.04 o
   8   1  17       52.75       61.09     15.86 o
   9   1  17      206.33      145.40      9.15 o
  10   1  17      179.59      166.37     31.39 o
  11   1  17        9.68       23.01      9.16 o
   0   2  17     8005.37     7399.63     30.30 o
   1   2  17     1722.29     1664.86     24.77 o
   2   2  17       69.90       63.77      9.12 o
   3   2  17       45.79       81.03     16.56 o
   4   2  17      928.70      888.89     13.03 o
   5   2  17      212.31      214.37     11.51 o
   6   2  17       22.86       23.81     39.41 o
   7   2  17      189.52      161.99      9.05 o
   8   2  17       16.53       17.02      8.53 o
   9   2  17      107.04      110.29      9.02 o
  10   2  17        2.50       14.62      8.48 o
  11   2  17        1.32        5.75     14.65 o
   1   3  17     1285.33     1259.59     22.46 o
   2   3  17      306.75      301.00     10.09 o
   3   3  17      815.14      830.67     20.18 o
   4   3  17       92.62       71.64     15.84 o
   5   3  17     1237.67     1280.36     20.57 o
   6   3  17       42.70       43.60      8.72 o
   7   3  17      108.10      106.78      9.78 o
   8   3  17      274.57      321.41     21.84 o
   9   3  17       45.22       84.48     11.56 o
  10   3  17       43.52       46.42     18.25 o
   0   4  17      105.11      110.22     33.56 o
   1   4  17      122.63      123.49     16.79 o
   2   4  17       41.07       31.42     10.67 o
   3   4  17      629.53      577.59     10.89 o
   4   4  17      452.65      395.43     10.71 o
   5   4  17     2065.99     2027.86     76.90 o
   6   4  17      908.18      833.84     10.98 o
   7   4  17      328.45      300.33     17.20 o
   8   4  17       30.95       39.15     14.80 o
   9   4  17      116.39      103.79     19.34 o
  10   4  17       93.15       96.28     10.19 o
   1   5  17     1164.93     1192.26     13.41 o
   2   5  17      333.80      355.56     12.07 o
   3   5  17      144.84      165.01     11.42 o
   4   5  17       85.01       65.78      8.80 o
   5   5  17      227.44      214.77      8.13 o
   6   5  17       88.65       95.85     17.44 o
   7   5  17       89.34       91.52     14.03 o
   8   5  17       41.52       19.07      9.88 o
   9   5  17       17.23        5.55      9.74 o
  10   5  17       84.54       99.35     10.29 o
   1   6  17      380.76      329.42     12.78 o
   2   6  17     1323.43     1396.35     15.24 o
   3   6  17       35.35       39.52     13.74 o
   4   6  17      153.00      158.66     10.75 o
   5   6  17      561.39      557.76     14.87 o
   6   6  17       70.96      100.53      7.86 o
   7   6  17      388.93      324.25     11.11 o
   8   6  17       55.29       80.66      8.46 o
   9   6  17       13.08       12.02     18.14 o
  10   6  17        9.03       -6.75      9.95 o
   1   7  17      496.27      489.08     24.28 o
   2   7  17     1045.56     1085.78     30.32 o
   3   7  17     1503.00     1521.44     14.55 o
   4   7  17      169.52      204.43     11.44 o
   5   7  17      253.60      231.03      9.24 o
   6   7  17      189.40      161.45     26.84 o
   7   7  17       58.16       82.65     29.59 o
   8   7  17      276.06      288.20     32.98 o
   9   7  17       36.67       72.08     12.17 o
  10   7  17       41.13       61.33     13.04 o
   0   8  17     1954.70     1719.32     42.74 o
   1   8  17       51.20       38.00      9.26 o
   2   8  17      259.17      320.50     12.17 o
   3   8  17      636.29      650.71     12.05 o
   4   8  17       96.17      124.40     10.59 o
   5   8  17       53.00       92.07     14.20 o
   6   8  17       71.26       85.60     11.72 o
   7   8  17       75.71       98.82     10.31 o
   8   8  17       62.75       70.76     11.88 o
   9   8  17       34.47       31.84     29.24 o
   1   9  17       36.42       42.86     11.54 o
   2   9  17       33.84       29.48      8.18 o
   3   9  17      591.16      510.72     24.61 o
   4   9  17      138.89      126.16     10.86 o
   5   9  17      109.17       89.25     13.91 o
   6   9  17      268.22      216.34      9.12 o
   7   9  17       29.03       32.97     10.36 o
   8   9  17       15.35       -1.39     26.22 o
   9   9  17       24.37       44.15     20.32 o
   0  10  17       14.08       17.24     15.21 o
   1  10  17       20.21       11.76     11.08 o
   2  10  17     1108.45     1179.78     30.32 o
   3  10  17      148.39      128.58      8.66 o
   4  10  17      400.06      345.69     27.23 o
   5  10  17       71.74       79.73      8.61 o
   6  10  17       76.75       75.56      8.45 o
   7  10  17       82.86       77.69     10.41 o
   8  10  17        5.91       15.69      9.94 o
   9  10  17        5.88       14.19      9.57 o
   1  11  17       86.65       73.14      8.86 o
   2  11  17      104.50      136.79      8.83 o
   3  11  17       60.01       60.12      8.35 o
   4  11  17      327.28      338.32     11.15 o
   5  11  17       45.13       62.08     17.41 o
   6  11  17       34.82       53.40     13.45 o
   7  11  17       82.22       71.08     15.56 o
   8  11  17       22.45       -2.17      9.53 o
   0  12  17      677.71      648.14     20.03 o
   1  12  17      385.25      329.84     10.69 o
   2  12  17      212.20      257.64     11.26 o
   3  12  17       66.66       47.07      9.76 o
   4  12  17      447.31      543.06      9.79 o
   5  12  17       49.91       64.11     12.55 o
   6  12  17      142.55      147.46     15.70 o
   7  12  17       14.87       20.12     27.00 o
   8  12  17       27.23       20.80      7.01 o
   1  13  17        1.43        2.41     11.34 o
   2  13  17      113.63      103.44      9.69 o
   3  13  17       34.22       31.84      7.71 o
   4  13  17       73.49       57.91      7.97 o
   5  13  17      104.71      125.66     10.32 o
   6  13  17       17.75       32.07     40.38 o
   7  13  17       87.67       62.38      8.46 o
   0  14  17       74.27       74.18     18.78 o
   1  14  17      252.18      252.76     13.01 o
   2  14  17      124.47      132.42     10.09 o
   3  14  17      115.09       90.71     10.48 o
   4  14  17       43.61       36.95      9.43 o
   5  14  17        0.11       10.45      8.40 o
   6  14  17        6.89       18.60     10.33 o
   1  15  17       42.87       59.29     13.29 o
   2  15  17       38.96       58.15     11.86 o
   3  15  17      202.60      199.31     10.47 o
   4  15  17       57.98       88.65      8.36 o
   5  15  17        3.66        6.49      7.02 o
   0  16  17       17.33       26.56     15.76 o
   1  16  17       83.22       79.19     13.68 o
   2  16  17       16.09       10.08     12.00 o
   3  16  17       55.65       64.54      9.93 o
   4  16  17       28.16       32.19      9.66 o
   1  17  17       50.83       39.02     14.20 o
   2  17  17       48.96       55.18     13.19 o
   0   0  18      276.48      270.22     18.73 o
   2   0  18     1231.94     1371.94     20.70 o
   4   0  18      244.48      222.77     16.14 o
   6   0  18      261.26      231.83     11.09 o
   8   0  18      262.44      242.46     15.62 o
  10   0  18       11.59      -10.37     10.37 o
   1   1  18      204.16      210.22     12.00 o
   2   1  18     2930.32     2818.57     17.96 o
   3   1  18      328.12      263.28     18.27 o
   4   1  18      421.74      462.23     14.42 o
   5   1  18      345.25      355.26     14.49 o
   6   1  18      242.94      215.74     11.10 o
   7   1  18       90.24       92.81     15.34 o
   8   1  18       28.49       51.26      8.69 o
   9   1  18      117.49      149.54     35.87 o
  10   1  18       41.85       69.58     19.19 o
   0   2  18     1255.68     1351.60     29.10 o
   1   2  18      208.98      174.39     15.87 o
   2   2  18     1528.89     1535.19     15.34 o
   3   2  18      520.95      442.40     12.15 o
   4   2  18      438.34      472.32     15.15 o
   5   2  18      952.17      921.85     18.44 o
   6   2  18      318.51      349.98     15.52 o
   7   2  18        5.71       22.64      8.54 o
   8   2  18       63.79       62.54     22.27 o
   9   2  18      124.27      167.79      9.00 o
  10   2  18       43.33       -2.41     32.50 o
   1   3  18      330.63      309.30     10.58 o
   2   3  18      628.17      658.58     21.89 o
   3   3  18      130.24       85.60     20.28 o
   4   3  18      570.60      546.39     16.46 o
   5   3  18      433.12      421.75     12.83 o
   6   3  18      294.26      249.77     14.79 o
   7   3  18       83.73       80.51      7.61 o
   8   3  18      424.93      479.83     11.62 o
   9   3  18       70.19       77.05      7.52 o
  10   3  18       25.48       29.54     11.72 o
   1   4  18     1058.75     1009.10     14.84 o
   2   4  18      125.65      112.84     12.27 o
   3   4  18     2568.07     2579.28     16.58 o
   4   4  18     1248.10     1221.32     33.81 o
   5   4  18      553.08      555.98     17.57 o
   6   4  18       33.29       28.70     29.56 o
   7   4  18      220.44      177.46      9.21 o
   8   4  18       53.08       33.92      8.38 o
   9   4  18       27.77       30.99      8.71 o
  10   4  18       61.20       80.68     28.93 o
   1   5  18     1535.08     1480.81     14.60 o
   2   5  18     1981.02     1910.52     16.06 o
   3   5  18      472.42      460.72     14.56 o
   4   5  18      349.20      358.54     14.10 o
   5   5  18      109.22      100.08     13.40 o
   6   5  18      117.96      131.11     15.44 o
   7   5  18      216.99      205.15     30.70 o
   8   5  18       36.96       38.60     12.08 o
   9   5  18       32.65       39.16     16.36 o
  10   5  18       89.22       80.09      8.37 o
   1   6  18     1982.78     2022.57     17.64 o
   2   6  18      552.87      519.16     17.01 o
   3   6  18      203.31      213.22      9.20 o
   4   6  18      886.22      966.84     12.92 o
   5   6  18      442.82      443.60     26.40 o
   6   6  18       86.20       97.99     21.55 o
   7   6  18       35.82       11.21     17.84 o
   8   6  18      487.43      522.68     10.07 o
   9   6  18      154.37      152.91     10.99 o
  10   6  18       20.27       15.83      8.12 o
   1   7  18      570.50      561.47     14.05 o
   2   7  18       95.10      107.92     16.93 o
   3   7  18     1108.30     1118.21     11.60 o
   4   7  18       53.22       59.16      8.60 o
   5   7  18      368.85      353.78      9.51 o
   6   7  18      338.25      344.54     14.24 o
   7   7  18      269.81      290.63     12.48 o
   8   7  18      103.33       88.42     10.69 o
   9   7  18       61.24       44.83      7.40 o
  10   7  18       25.28       43.35     26.36 o
   1   8  18      134.26      127.40     19.62 o
   2   8  18      230.19      265.92      9.93 o
   3   8  18      209.25      195.27      8.77 o
   4   8  18       14.12        5.36      8.42 o
   5   8  18       44.19       35.38      8.37 o
   6   8  18      122.27       92.65      8.86 o
   7   8  18       34.67       48.30     10.14 o
   8   8  18       78.18       89.73     14.09 o
   9   8  18       15.14       21.93      9.89 o
   1   9  18      183.28      165.58     13.72 o
   2   9  18       71.57       73.34     10.84 o
   3   9  18      742.22      699.12     10.43 o
   4   9  18      185.64      239.00     18.23 o
   5   9  18       28.47       32.49     11.78 o
   6   9  18       37.96       37.26      8.38 o
   7   9  18       59.57       87.81     10.31 o
   8   9  18       26.17       36.39     10.75 o
   9   9  18       37.61       45.61     26.54 o
   0  10  18      570.92      685.22     21.52 o
   1  10  18       47.94       39.62     13.09 o
   2  10  18       39.35       51.87      9.12 o
   3  10  18      277.83      311.86     11.23 o
   4  10  18      392.93      419.73      9.71 o
   5  10  18       91.96      101.52      8.62 o
   6  10  18        5.30       41.54     17.88 o
   7  10  18        0.16        4.07     18.99 o
   8  10  18        2.38       20.24     28.50 o
   1  11  18       68.62       66.62     10.77 o
   2  11  18       12.70        1.62     15.54 o
   3  11  18       37.42       36.00     12.26 o
   4  11  18       42.58       57.71     12.81 o
   5  11  18       53.13       92.64      8.28 o
   6  11  18      128.03      136.71      8.59 o
   7  11  18      204.59      194.19     22.60 o
   8  11  18       32.41       46.09     10.02 o
   0  12  18      695.50      649.80     17.02 o
   1  12  18      214.17      233.82     10.61 o
   2  12  18       76.95       83.64     11.74 o
   3  12  18       60.73       60.09     24.46 o
   4  12  18      128.01      139.10     10.64 o
   5  12  18        4.83       13.11      8.05 o
   6  12  18       22.95       22.06      8.32 o
   7  12  18       81.43       76.82     12.61 o
   1  13  18       12.40        9.38      8.32 o
   2  13  18      317.67      348.84     11.37 o
   3  13  18      156.83      134.59     15.36 o
   4  13  18       80.10       78.63     14.25 o
   5  13  18        4.78       24.16     30.24 o
   6  13  18       45.56       45.72      9.44 o
   7  13  18        6.32       15.32     10.02 o
   0  14  18      361.30      323.92     21.08 o
   1  14  18       79.15       79.83      9.59 o
   2  14  18      151.57      140.05     10.10 o
   3  14  18       13.69       11.47     10.40 o
   4  14  18       15.06        9.46     13.11 o
   5  14  18       58.58       55.24     10.29 o
   6  14  18       36.90       38.74      8.32 o
   1  15  18       12.26       25.02     10.87 o
   2  15  18        9.62       14.64      9.49 o
   3  15  18       11.41       15.07     10.00 o
   4  15  18       30.91       38.50     11.71 o
   5  15  18      242.68      218.29     20.05 o
   0  16  18        8.19       13.66     19.19 o
   1  16  18       20.20       11.23     10.12 o
   2  16  18       63.13       73.67     10.03 o
   3  16  18       11.45       16.30      9.85 o
   1  17  18        5.18        9.54     14.26 o
   1   0  19      171.66      177.33     15.16 o
   3   0  19      307.24      349.09     16.72 o
   5   0  19        7.36       18.45     10.69 o
   7   0  19       32.08       23.84     14.84 o
   9   0  19       28.43       46.03     14.81 o
   1   1  19     1108.97     1154.23     14.33 o
   2   1  19      207.02      215.71     16.75 o
   3   1  19      501.25      516.74     25.93 o
   4   1  19      434.04      411.41     16.21 o
   5   1  19        9.43       19.72      8.58 o
   6   1  19      359.61      359.89     11.61 o
   7   1  19      372.59      401.95     11.90 o
   8   1  19      118.97       91.33     10.58 o
   9   1  19       10.90       26.22     11.31 o
  10   1  19        1.91       10.92     10.13 o
   0   2  19      992.48      869.51     14.66 o
   1   2  19      218.85      210.57     12.23 o
   2   2  19     3621.30     3798.45     20.02 o
   3   2  19     2387.03     2613.16     19.28 o
   4   2  19      248.47      270.16     11.53 o
   5   2  19      192.17      148.41     10.78 o
   6   2  19       88.58       68.56     15.31 o
   7   2  19      127.53      139.43      7.86 o
   8   2  19      128.05      161.95      7.99 o
   9   2  19       10.86       23.06     21.12 o
  10   2  19      139.13      144.42      8.61 o
   1   3  19      365.44      352.29     10.17 o
   2   3  19      439.99      480.77     17.94 o
   3   3  19      535.41      543.57     18.29 o
   4   3  19      959.47      923.39     21.22 o
   5   3  19        6.72        4.90     15.28 o
   6   3  19      616.01      608.31     38.06 o
   7   3  19        8.26        7.76     20.12 o
   8   3  19      270.38      257.87     13.07 o
   9   3  19       64.77       63.52     19.40 o
  10   3  19       20.41       39.99      8.16 o
   1   4  19      184.65      188.23     12.37 o
   2   4  19     2043.29     2085.64     17.23 o
   3   4  19       16.72       25.75     11.27 o
   4   4  19       99.16      101.24     16.35 o
   5   4  19      500.33      479.64     11.61 o
   6   4  19      274.10      273.25      9.50 o
   7   4  19       74.18       90.63      8.93 o
   8   4  19       85.82       79.51      8.87 o
   9   4  19       23.25       52.79     13.17 o
  10   4  19        2.55       18.29      8.21 o
   1   5  19      434.61      427.72     14.49 o
   2   5  19     2661.70     2727.11     18.68 o
   3   5  19      587.82      537.71     17.92 o
   4   5  19      170.89      187.16     10.60 o
   5   5  19      142.83      118.94     28.11 o
   6   5  19      540.88      483.75     26.77 o
   7   5  19      424.76      395.85     31.79 o
   8   5  19       90.56      101.80      7.51 o
   9   5  19       90.64       76.06      8.60 o
  10   5  19        9.61       23.65     47.99 o
   1   6  19     1832.80     1675.91     15.05 o
   2   6  19       42.92       47.97     11.71 o
   3   6  19      154.15      148.62      9.07 o
   4   6  19     1137.84     1191.94     21.74 o
   5   6  19      218.19      210.87     19.40 o
   6   6  19       51.64       49.53     11.59 o
   7   6  19       15.48       26.42      8.52 o
   8   6  19      340.67      336.51      9.29 o
   9   6  19       68.77       87.31      8.62 o
  10   6  19       68.93       77.03      9.62 o
   1   7  19      221.95      235.59     11.61 o
   2   7  19      222.37      210.01      9.94 o
   3   7  19      209.27      217.75      8.78 o
   4   7  19       76.40       68.62     14.30 o
   5   7  19      231.53      265.99     13.70 o
   6   7  19       54.33       76.19     21.36 o
   7   7  19      122.30       96.13     12.88 o
   8   7  19       53.71       59.90      8.57 o
   9   7  19      145.47      124.64     23.87 o
   1   8  19      584.51      582.38     11.33 o
   2   8  19      528.04      522.83     20.01 o
   3   8  19       30.03       42.76      8.32 o
   4   8  19      264.58      303.53     19.48 o
   5   8  19      376.90      380.45      9.35 o
   6   8  19      141.30      135.61     10.50 o
   7   8  19       19.44       56.03      8.37 o
   8   8  19        2.08       27.61     10.02 o
   9   8  19       14.09       20.80     15.54 o
   1   9  19      284.77      297.85     15.75 o
   2   9  19      153.66      133.38      8.75 o
   3   9  19       99.33      114.06     19.83 o
   4   9  19       50.11       42.21      8.15 o
   5   9  19       42.75       37.44      8.38 o
   6   9  19       72.54       86.19     18.36 o
   7   9  19       34.87       31.19     14.30 o
   8   9  19      139.74      132.00     12.01 o
   9   9  19       88.39       69.46     14.05 o
   0  10  19      119.89      136.03     22.61 o
   1  10  19      364.34      340.64     14.99 o
   2  10  19       22.69       26.71     11.46 o
   3  10  19      260.83      288.53     11.25 o
   4  10  19       39.13       65.66     10.38 o
   5  10  19      204.73      185.62      8.69 o
   6  10  19        1.73        6.73      8.25 o
   7  10  19      102.64       86.94     10.33 o
   8  10  19       14.27       -7.95     13.87 o
   1  11  19      171.83      124.57     13.65 o
   2  11  19      109.15      147.56     19.28 o
   3  11  19      225.46      254.06     11.41 o
   4  11  19       95.91       91.34     10.57 o
   5  11  19       20.65       29.57     11.71 o
   6  11  19      127.46      113.74     16.81 o
   7  11  19       16.06       15.24     16.04 o
   8  11  19       60.62       27.46     10.44 o
   0  12  19      359.54      364.68     17.73 o
   1  12  19      122.03      131.54     13.72 o
   2  12  19       99.97      105.25     11.74 o
   3  12  19      155.95      147.61     10.48 o
   4  12  19       37.30       56.52     13.20 o
   5  12  19        0.42       17.38     22.48 o
   6  12  19       12.91       25.46     10.22 o
   7  12  19       11.33       43.44     13.02 o
   1  13  19        0.47        4.09      7.59 o
   2  13  19       26.71       21.85     12.87 o
   3  13  19        2.83       14.59     15.03 o
   4  13  19       12.56       -1.52     10.23 o
   5  13  19       50.04       59.52     10.17 o
   6  13  19       44.71       72.81     20.93 o
   0  14  19      380.14      365.70     16.33 o
   1  14  19       42.17       45.19     10.59 o
   2  14  19       47.00       33.14     13.10 o
   3  14  19      121.25      113.72     10.96 o
   4  14  19       63.26       66.39     10.56 o
   5  14  19       52.61       39.03      8.49 o
   1  15  19       29.70       33.78     10.46 o
   2  15  19       38.41       29.53     11.83 o
   3  15  19        5.02       11.55     11.73 o
   4  15  19        8.58       18.48     11.57 o
   0  16  19       28.01       22.48     13.63 o
   1  16  19       94.76       88.45     10.71 o
   2  16  19       11.08       32.58     12.02 o
   3  16  19       62.91       37.36     11.11 o
   0   0  20      607.04      612.53     21.06 o
[truncated: 54,002 more chars]
